# Supplementary material for: High Light Intensity Triggered Abscisic Acid Biosynthesis Mediates Anthocyanin Accumulation in Young Leaves of Tea Plant (Camellia sinensis)
Source: Antioxidants (Basel). 2023 Feb 6;12(2):392. doi: 10.3390/antiox12020392 (PMC9952078; doi:10.3390/antiox12020392)
Supplement: Supplementary file 1 [file antioxidants-12-00392-s001.zip]

Archive with 8 entries (7 files):
- antioxidants-2162831-supplementary-final/
- antioxidants-2162831-supplementary-final/antioxidants-2162831-supplementary-highlight done.pdf
- antioxidants-2162831-supplementary-final/Table S1 Primers used in this study.xlsx
- antioxidants-2162831-supplementary-final/Table S2 Sequencing data Statistics.xlsx
- antioxidants-2162831-supplementary-final/Table S3 Statistics on data mapping.xlsx
- antioxidants-2162831-supplementary-final/Table S4 DEGs of tea plant (Camellia sinensis (L.) O. Kuntze) among nine treatment group.xlsx
- antioxidants-2162831-supplementary-final/Table S5 Expression of TFs at nine treatment group.xlsx
- antioxidants-2162831-supplementary-final/Table S6 Data from WGCNA analysis.xlsx
