# Supplementary material for: High Light Intensity Triggered Abscisic Acid Biosynthesis Mediates Anthocyanin Accumulation in Young Leaves of Tea Plant (Camellia sinensis)
Source: Antioxidants (Basel). 2023 Feb 6;12(2):392. doi: 10.3390/antiox12020392 (PMC9952078; doi:10.3390/antiox12020392)
Supplement: Supplementary file 1 [file antioxidants-12-00392-s001.zip › antioxidants-2162831-supplementary-final/Table S1 Primers used in this study.xlsx]

## Sheet: Primers used in this study
Table S1. Primers used in this study
List of primers used in qRT-PCR
Gene name	gene id	primer name	primer sequence(5' to 3')
CsGAPDH	XM_028237220.1	GAPDH-F	TTTTTGGCCTTAGGAACCCAGAGG
		GAPDH-R	GGGCAGCAGCCTTATCCTTATCAGT
CsNCED	CSS0033791	NCED-F	CATTCAAGGCGTTTACATCCG
		NCED-R	GCGAGCGTAGAACAGTAATAGC
CsPP2C	CSS0037814	PP2C-F	TTCTTCGCCGTTTATGATGG
		PP2C-R	TCTGGTGCTTCTGCCTCTGT
CsPAL	CSS0018870	PAL-F	CGGTTCTGGTCTCGCTTCT
		PAL-R	AGGGCATACCTGTCCTGTTT
CsUFGT	CSS0010045	UFGT-F	CGGAGGATTAGTTGCGTGAT
		UFGT-R	CAAGTCGCAGCTCTGGAAAT
CsStx1-4	CSS0039477	Stx1-4-F	GAGATGGGTTCAATCCGAGAC
		Stx1-4-R	TACTCGTCGCATTAGCCTTG
CsABCB1	CSS0049357	ABCB1-F	GTGATGGTGACGGTGGGAGT
		ABCB1-R	TCTCCCTTGTCAGATTCCCTC
CsRCCR	CSS0024763	RCCR-F	TCCGACTATGGTGTCTCAGGG
		RCCR-R	GGCAAAGGCTTGGCTCTAT
CsMYB	CSS0008315	MYB-F	GTATGATGCACGACAGTCCG
		MYB-R	GCTAGACCACGTCAAGTCAAAT
