# Supplementary material for: High Light Intensity Triggered Abscisic Acid Biosynthesis Mediates Anthocyanin Accumulation in Young Leaves of Tea Plant (Camellia sinensis)
Source: Antioxidants (Basel). 2023 Feb 6;12(2):392. doi: 10.3390/antiox12020392 (PMC9952078; doi:10.3390/antiox12020392)
Supplement: Supplementary file 1 [file antioxidants-12-00392-s001.zip › antioxidants-2162831-supplementary-final/Table S2 Sequencing data Statistics.xlsx]

## Sheet: Sequencing data Statistics
Table S2. Sequencing data Statistics
Samplea	Library	Clean reads	Clean bases	GC Content	%≥Q30
C8	C8-1	25588188	7630724790	0.4519	0.9331
	C8-2	25588188	6651647576	0.4513	0.9347
	C8-3	25588188	6925196296	0.4529	0.9297
C72	C72-1	19513009	5833912006	0.4551	0.9528
	C72-2	21823327	6526180992	0.4532	0.9442
	C72-3	23621300	7055740736	0.4563	0.9467
C168	C168-1	20264405	6055043594	0.455	0.9517
	C168-2	19811987	5923438400	0.4525	0.9491
	C168-3	22561974	6742396342	0.4563	0.9489
A8	A8-1	22141056	6613506078	0.4516	0.9249
	A8-2	20625397	6165727112	0.4502	0.9267
	A8-3	21319255	6371585550	0.453	0.9272
A72	A72-1	21567424	6447283408	0.4554	0.9481
	A72-2	22582051	6748536984	0.4564	0.9483
	A72-3	21014871	6283810036	0.455	0.9463
A168	A168-1	19953917	5967344076	0.455	0.9485
	A168-2	20123966	6011846774	0.4547	0.9508
	A168-3	21144362	6318680028	0.4527	0.9479
F8	F8-1	21560495	6441223960	0.4531	0.955
	F8-2	27022889	8066956738	0.4551	0.9507
	F8-3	21646461	6472148120	0.4522	0.9532
F72	F72-1	22733228	6795021602	0.4478	0.9471
	F72-2	21124017	6314793364	0.4476	0.9514
	F72-3	21957301	6566453150	0.4512	0.9524
F168	F168-1	21882826	6536956698	0.4523	0.9511
	F168-2	21207349	6339507096	0.4547	0.948
	F168-3	22269253	6656864792	0.454	0.9491
a C=control, A=ABA treatment; Flu=Flu treatment
