# Supplementary material for: High Light Intensity Triggered Abscisic Acid Biosynthesis Mediates Anthocyanin Accumulation in Young Leaves of Tea Plant (Camellia sinensis)
Source: Antioxidants (Basel). 2023 Feb 6;12(2):392. doi: 10.3390/antiox12020392 (PMC9952078; doi:10.3390/antiox12020392)
Supplement: Supplementary file 1 [file antioxidants-12-00392-s001.zip › antioxidants-2162831-supplementary-final/Table S3 Statistics on data mapping.xlsx]

## Sheet: Statistics on data mapping
Table S3. Statistics on data mapping
Samplea	Library	Total Reads	Mapped Reads	Uniq Mapped Reads	Multiple Map Reads	Reads Map to '+'	Reads Map to '-'
C8	C8-1	51176376	43,234,023 (84.48%)	36,431,541 (71.19%)	6,802,482 (13.29%)	26,425,904 (51.64%)	26,440,899 (51.67%)
	C8-2	44588412	37,712,816 (84.58%)	31,844,107 (71.42%)	5,868,709 (13.16%)	22,961,333 (51.50%)	22,970,918 (51.52%)
	C8-3	46369146	39,158,329 (84.45%)	33,125,536 (71.44%)	6,032,793 (13.01%)	23,777,446 (51.28%)	23,770,887 (51.26%)
C72	C72-1	39026018	33,225,455 (85.14%)	28,132,488 (72.09%)	5,092,967 (13.05%)	20,187,162 (51.73%)	20,171,324 (51.69%)
	C72-2	43646654	37,041,346 (84.87%)	31,377,438 (71.89%)	5,663,908 (12.98%)	22,461,124 (51.46%)	22,439,448 (51.41%)
	C72-3	47242600	39,941,920 (84.55%)	33,710,541 (71.36%)	6,231,379 (13.19%)	24,356,130 (51.56%)	24,363,418 (51.57%)
C168	C168-1	40528810	34,494,258 (85.11%)	29,311,983 (72.32%)	5,182,275 (12.79%)	20,819,188 (51.37%)	20,808,942 (51.34%)
	C168-2	39623974	33,778,726 (85.25%)	28,715,244 (72.47%)	5,063,482 (12.78%)	20,434,716 (51.57%)	20,405,433 (51.50%)
	C168-3	45123948	38,562,502 (85.46%)	32,727,722 (72.53%)	5,834,780 (12.93%)	23,321,440 (51.68%)	23,319,221 (51.68%)
A8	A8-1	44282112	37,129,516 (83.85%)	31,482,597 (71.10%)	5,646,919 (12.75%)	22,485,185 (50.78%)	22,489,883 (50.79%)
	A8-2	41250794	34,771,996 (84.29%)	29,536,487 (71.60%)	5,235,509 (12.69%)	21,004,920 (50.92%)	21,007,815 (50.93%)
	A8-3	42638510	35,970,580 (84.36%)	30,534,128 (71.61%)	5,436,452 (12.75%)	21,807,855 (51.15%)	21,803,805 (51.14%)
A72	A72-1	43134848	36,710,794 (85.11%)	31,125,528 (72.16%)	5,585,266 (12.95%)	22,199,877 (51.47%)	22,190,019 (51.44%)
	A72-2	45164102	38,457,357 (85.15%)	32,565,140 (72.10%)	5,892,217 (13.05%)	23,339,996 (51.68%)	23,331,714 (51.66%)
	A72-3	42029742	35,817,252 (85.22%)	30,316,797 (72.13%)	5,500,455 (13.09%)	21,719,480 (51.68%)	21,736,629 (51.72%)
A168	A168-1	39907834	34,129,888 (85.52%)	28,974,057 (72.60%)	5,155,831 (12.92%)	20,659,444 (51.77%)	20,643,163 (51.73%)
	A168-2	40247932	34,217,935 (85.02%)	29,023,555 (72.11%)	5,194,380 (12.91%)	20,705,598 (51.45%)	20,709,823 (51.46%)
	A168-3	42288724	36,007,867 (85.15%)	30,520,989 (72.17%)	5,486,878 (12.97%)	21,810,992 (51.58%)	21,805,114 (51.56%)
F8	F8-1	43120990	36,773,264 (85.28%)	30,984,172 (71.85%)	5,789,092 (13.43%)	22,632,055 (52.49%)	22,602,245 (52.42%)
	F8-2	54045778	46,018,501 (85.15%)	38,867,612 (71.92%)	7,150,889 (13.23%)	28,082,990 (51.96%)	28,058,126 (51.92%)
	F8-3	43292922	36,921,406 (85.28%)	31,193,512 (72.05%)	5,727,894 (13.23%)	22,515,160 (52.01%)	22,507,281 (51.99%)
F72	F72-1	45466456	38,419,682 (84.50%)	32,236,378 (70.90%)	6,183,304 (13.60%)	23,951,286 (52.68%)	23,965,611 (52.71%)
	F72-2	42248034	35,939,689 (85.07%)	30,346,500 (71.83%)	5,593,189 (13.24%)	22,089,690 (52.29%)	22,066,670 (52.23%)
	F72-3	43914602	37,456,766 (85.29%)	31,593,984 (71.94%)	5,862,782 (13.35%)	22,985,732 (52.34%)	22,972,762 (52.31%)
F168	F168-1	43765652	37,527,453 (85.75%)	31,775,785 (72.60%)	5,751,668 (13.14%)	22,817,190 (52.13%)	22,797,767 (52.09%)
	F168-2	42414698	36,192,445 (85.33%)	30,671,024 (72.31%)	5,521,421 (13.02%)	21,940,827 (51.73%)	21,932,834 (51.71%)
	F168-3	44538506	37,983,947 (85.28%)	32,105,352 (72.08%)	5,878,595 (13.20%)	23,169,072 (52.02%)	23,149,397 (51.98%)
a C=control, A=ABA treatment; Flu=Flu treatment
