# Supplementary material for: High Light Intensity Triggered Abscisic Acid Biosynthesis Mediates Anthocyanin Accumulation in Young Leaves of Tea Plant (Camellia sinensis)
Source: Antioxidants (Basel). 2023 Feb 6;12(2):392. doi: 10.3390/antiox12020392 (PMC9952078; doi:10.3390/antiox12020392)
Supplement: Supplementary file 1 [file antioxidants-12-00392-s001.zip › antioxidants-2162831-supplementary-final/Table S4 DEGs of tea plant (Camellia sinensis (L.) O. Kuntze) among nine treatment group.xlsx]

## Sheet: DEGs after treatment
Table S4. DEGs of tea plant (Camellia sinensis (L.) O. Kuntze) among nine treatment group
Gene ID	K-means_cluster	C8	C72	C168	A8	A72	A168	F8	F72	F168	KEGG_pathway_annotation
CSS0000042	1	0.532207	-0.19448	0.728965	0.895686	-1.22976	-0.530638	0.4122	-0.654108	0.0399242	Starch and sucrose metabolism (ko00500)
CSS0001007	1	-0.433016	-0.773303	0.492593	0.707386	-0.00103733	-0.0542763	-0.557782	0.400928	0.218508	RNA degradation (ko03018)
CSS0001087	1	0.176542	-0.702388	0.595023	1.74953	-0.736889	0.344085	-0.750584	-0.155466	-0.519855	NA
CSS0001446	1	0.0585925	-0.377401	0.38451	1.81453	-0.903519	-0.475092	-0.138272	-0.115666	-0.247678	NA
CSS0001919	1	-0.175152	-0.0470718	8.50199e-05	2.11957	-0.269885	-0.293816	-0.401347	-0.46362	-0.468761	Plant hormone signal transduction (ko04075)
CSS0001992	1	0.163817	-0.738144	0.77625	1.42099	-0.747479	-0.219257	-0.801216	0.0213483	0.123687	NA
CSS0003294	1	-0.127471	-0.813872	1.03672	1.57799	-0.52831	-0.563673	-0.651274	0.177248	-0.107354	NA
CSS0003426	1	-0.192332	-0.023082	0.302474	1.65065	-0.42157	-0.365269	-0.523365	-0.366296	-0.0612066	NA
CSS0004876	1	-0.0547861	-0.363547	0.190603	1.79503	-0.504148	-0.55478	-0.647672	0.283801	-0.144504	NA
CSS0005311	1	-0.144839	-0.265075	0.874923	1.07126	-0.590796	-0.0352282	-0.601252	-0.197532	-0.111458	NA
CSS0005847	1	1.07015	-0.997521	0.691497	1.87709	-1.75685	-1.09466	-0.0735698	0.238126	0.0457475	Valine, leucine and isoleucine degradation (ko00280)
CSS0006451	1	1.08726	-0.60564	0.0912686	2.85054	-1.20988	-1.20462	0.0831434	-0.143338	-0.948736	Plant hormone signal transduction (ko04075)
CSS0007179	1	0.287313	-0.733884	-0.0632853	1.58401	-0.718293	0.0831708	-0.273728	0.137356	-0.30266	NA
CSS0008608	1	0.0744477	-0.800666	0.247396	1.53378	-0.8904	-0.162801	-0.364917	0.319323	0.0438376	NA
CSS0008620	1	0.314082	-0.972062	0.942759	1.45801	-1.25439	-0.388547	-0.818614	0.360392	0.358367	RNA degradation (ko03018)
CSS0008624	1	1.03903	-0.647395	0.802866	0.49533	-1.70313	-0.417429	0.35171	-0.52756	0.606575	NA
CSS0009010	1	-0.773518	-0.539242	0.525408	1.1953	-0.193725	0.421254	-0.453585	-0.510237	0.328343	NA
CSS0010042	1	0.154411	-0.682236	0.912228	1.29547	-1.1311	-0.497832	-0.940583	0.559355	0.330292	NA
CSS0010365	1	-0.154216	-0.524978	0.682603	0.738668	-0.567248	-0.574318	-0.84668	0.860311	0.385858	NA
CSS0010580	1	-0.620382	-0.0821621	0.775214	1.05847	-0.523046	-0.188175	-0.855185	0.108072	0.327194	Cysteine and methionine metabolism (ko00270)
CSS0010581	1	0.354326	-0.362988	0.465905	1.80442	-0.43205	-0.800118	-0.0638103	0.00951996	-0.975204	Plant hormone signal transduction (ko04075)
CSS0010836	1	-0.108575	-0.225925	-0.0502566	1.75021	-0.621671	-0.396728	-0.14909	-0.0946117	-0.10335	NA
CSS0011185	1	0.314342	0.131747	0.566707	0.949309	-1.08178	-0.616743	-0.467353	0.521155	-0.317383	NA
CSS0011359	1	-0.0286752	-0.522037	0.765771	1.44749	-0.867298	-0.559479	-0.768725	0.405908	0.127047	NA
CSS0012652	1	0.350857	-0.683707	0.859973	1.22637	-1.15831	-0.538273	-0.931116	0.613994	0.260216	NA
CSS0012851	1	0.50116	-0.64795	0.574072	1.93863	-1.38339	-0.573568	-0.180946	-0.0660138	-0.161995	Amino sugar and nucleotide sugar metabolism (ko00520)
CSS0013230	1	0.162671	-0.713369	0.878433	1.48899	-1.23922	-0.78945	-0.852339	0.788682	0.275598	NA
CSS0013301	1	0.391768	-0.832355	0.928336	1.87513	-1.37291	-0.958311	-0.73995	0.662056	0.0462361	MAPK signaling pathway - plant (ko04016);; Phosphatidylinositol signaling system (ko04070);; Plant-pathogen interaction (ko04626)
CSS0013312	1	0.544578	-0.823319	0.728709	1.71503	-1.44683	-0.749488	-0.859535	0.556313	0.334542	NA
CSS0013323	1	0.33009	-0.579959	0.58063	1.00284	-1.02162	-0.574542	-0.617894	0.594511	0.285939	NA
CSS0013527	1	-0.39819	-1.027	1.2648	1.20262	-0.972262	-0.0178957	-1.17361	0.185099	0.936444	NA
CSS0013701	1	-0.367522	-0.391902	0.0598366	1.34884	0.0247803	-0.00547569	-0.510614	-0.107034	-0.0509118	MAPK signaling pathway - plant (ko04016);; Plant-pathogen interaction (ko04626)
CSS0013914	1	0.805116	-1.03037	0.434711	1.69812	-1.51001	-0.993897	-0.0642552	0.465747	0.194845	Valine, leucine and isoleucine degradation (ko00280)
CSS0014204	1	-0.380865	-0.229387	0.50406	1.31387	-0.66952	-0.399303	-0.383296	0.305176	-0.0607307	NA
CSS0014363	1	0.0827376	-0.835613	0.890652	1.89768	-1.56972	-0.73871	-0.846527	0.685532	0.433965	NA
CSS0014364	1	1.08032	-0.953126	0.724532	1.00959	-1.40877	-0.753629	0.543703	-0.917158	0.674546	NA
CSS0014419	1	0.19953	-0.776622	0.99561	1.56554	-1.41489	-0.836569	-1.10957	1.02248	0.354491	NA
CSS0014476	1	-0.17474	-0.674281	0.614479	1.48294	-0.646449	0.759421	0.00242122	-0.808867	-0.554927	NA
CSS0014526	1	0.417753	-0.338933	0.979021	1.30844	-0.840223	-0.0177422	-0.492387	-0.728861	-0.287065	NA
CSS0015155	1	0.0661191	-0.531305	0.534423	1.33456	-0.622915	-0.373374	-1.35473	0.621486	0.325732	NA
CSS0015542	1	0.834003	-1.02099	0.641696	1.72656	-1.08356	-0.546634	-0.193187	-0.433156	0.0752583	NA
CSS0015917	1	0.66686	-0.950997	0.636843	1.7043	-1.36764	-0.648778	-0.540869	0.461905	0.0383689	Valine, leucine and isoleucine degradation (ko00280)
CSS0016109	1	0.238649	-0.501437	0.340582	1.30865	-0.913765	-0.104814	-0.0623108	-0.570961	0.265408	NA
CSS0016626	1	-0.456911	-0.628675	1.01233	1.27367	-0.404117	-0.486409	-0.868618	-0.201376	0.760101	NA
CSS0016774	1	0.475161	-0.41911	0.443644	1.84925	-1.17192	-0.585869	-0.450472	-0.191556	0.0508754	Amino sugar and nucleotide sugar metabolism (ko00520)
CSS0017211	1	0.499538	-0.861462	0.522536	2.01541	-1.09188	-0.432436	-0.391945	-0.0295844	-0.230181	NA
CSS0017758	1	0.0864592	-0.986602	0.543707	1.48094	-0.769166	-0.0318958	-0.649072	0.15416	0.171466	NA
CSS0018159	1	0.443984	-0.989617	0.785341	1.32043	-1.47405	-0.155405	-0.545693	0.314783	0.300225	Plant-pathogen interaction (ko04626)
CSS0018532	1	0.0388856	-0.430026	0.962368	0.749353	-1.12309	-0.018727	-0.988147	0.304769	0.504616	NA
CSS0018561	1	-0.583535	-0.262121	0.691843	1.29971	-0.240323	0.267042	-0.347672	-0.373257	-0.451691	NA
CSS0018920	1	0.104084	-0.805186	1.78933	0.541168	-2.07067	0.920951	0.0478167	-1.70226	1.17477	Diterpenoid biosynthesis (ko00904)
CSS0019338	1	0.0629715	-0.907491	0.647752	1.59749	-0.866854	-0.221401	-0.268662	-0.040712	-0.00309982	MAPK signaling pathway - plant (ko04016);; Plant-pathogen interaction (ko04626)
CSS0019659	1	0.515319	0.167152	0.479835	0.780147	-1.66787	-0.211759	-0.105482	-0.176367	0.219022	NA
CSS0019860	1	0.198989	-0.542718	0.296193	2.11572	-0.560728	-0.717248	-0.35077	-0.175039	-0.264396	Protein export (ko03060)
CSS0019909	1	0.0553863	-0.0580907	0.649002	0.968625	-0.678591	-0.163198	-0.633736	0.031857	-0.171254	NA
CSS0020123	1	-0.354265	-0.437502	0.647719	1.34038	-0.410777	-0.0490877	-1.0096	0.196624	0.0765022	Plant hormone signal transduction (ko04075)
CSS0020492	1	-0.364901	-0.394738	0.546447	1.44757	-0.426958	-0.596696	-0.0879674	0.0733532	-0.19611	NA
CSS0020549	1	0.201057	-0.837239	1.92417	2.01221	-1.37989	-0.51427	-1.49197	0.122007	-0.0360678	NA
CSS0021023	1	0.444371	-0.794509	1.10309	1.44851	-1.37869	-0.358747	-0.829212	-0.0164009	0.381592	NA
CSS0021498	1	0.117828	-0.586326	0.648871	1.88826	-0.944174	-0.827415	-0.953603	0.724129	-0.0675724	NA
CSS0021511	1	1.12217	-0.937941	0.501391	1.87677	-1.62948	-0.763659	-0.263429	0.425036	-0.330856	NA
CSS0021887	1	0.269969	-0.525993	0.691845	0.885626	-0.860761	-0.591306	-0.8342	0.741468	0.223352	Ubiquitin mediated proteolysis (ko04120)
CSS0021954	1	-0.0893484	-0.838647	0.999879	0.901022	-0.860903	-0.596128	-0.980235	1.14565	0.318707	NA
CSS0022566	1	0.512502	-0.84799	0.343883	2.24176	-0.697489	-0.580961	0.0107222	-0.54179	-0.440637	Plant hormone signal transduction (ko04075)
CSS0022646	1	0.175144	-0.214411	0.440145	1.92059	-0.434742	-0.76095	-0.439733	-0.355206	-0.330835	NA
CSS0022692	1	0.050883	-0.805448	0.638174	1.18906	-0.684658	0.0396401	-0.484372	-0.156478	0.213199	NA
CSS0023145	1	0.275815	-0.83753	1.0117	1.73638	-1.24425	-0.504198	-1.11658	0.255804	0.422856	NA
CSS0024285	1	1.01452	-0.771825	0.205972	1.67978	-1.18688	-0.701797	-0.330765	0.424249	-0.333247	Plant hormone signal transduction (ko04075)
CSS0024866	1	0.307848	-0.273456	0.185428	1.51252	-0.459338	-0.617726	-0.0332754	0.0764244	-0.698427	MAPK signaling pathway - plant (ko04016)
CSS0024887	1	0.45589	-0.911883	0.0487851	2.75928	-0.637236	-0.696962	0.122128	-0.429639	-0.71036	Protein export (ko03060)
CSS0024910	1	-0.387291	-0.0978814	0.742904	1.10973	-0.621611	0.312142	-0.471522	-0.555381	-0.0310863	Plant-pathogen interaction (ko04626)
CSS0025246	1	0.321743	-0.848292	0.709701	1.32806	-0.76619	-0.377317	-0.57695	0.134792	0.0744553	NA
CSS0025582	1	-0.0054714	-0.976617	1.20603	1.49483	-1.06935	-0.598418	-0.923314	0.494064	0.378241	NA
CSS0026962	1	-0.1444	-0.318986	0.623393	1.44288	-0.620741	-0.741123	-1.05636	0.68925	0.126096	NA
CSS0026993	1	0.0726026	-0.6366	0.711638	1.31813	-0.921414	-0.409994	-0.769429	0.497949	0.137121	NA
CSS0027229	1	0.0240186	-0.617428	0.650096	1.49037	-0.299713	-0.150164	-0.0944657	-0.38313	-0.619585	Terpenoid backbone biosynthesis (ko00900)
CSS0027684	1	0.035585	-0.45148	0.224472	1.39481	-0.569238	-0.252442	0.146078	-0.204141	-0.323647	NA
CSS0027738	1	0.818408	-0.685961	0.386686	1.68416	-1.21921	-0.721885	0.0736093	0.0602873	-0.396096	NA
CSS0028008	1	0.358496	-0.904979	0.913905	1.35844	-1.40419	-0.220971	-0.754849	0.35159	0.302563	RNA degradation (ko03018)
CSS0028181	1	0.240496	-0.519841	0.278734	1.36111	-0.413555	-0.542522	-0.652618	0.623339	-0.375139	NA
CSS0028534	1	-0.0802274	-0.400437	0.343445	1.50992	-0.412006	-0.241939	-0.314309	-0.222313	-0.182138	NA
CSS0028565	1	-0.114266	-1.00854	0.566891	1.44993	-0.857187	0.2476	-0.0906838	-0.557931	0.364197	Plant-pathogen interaction (ko04626)
CSS0029164	1	1.47398	-1.27385	0.741749	2.29237	-2.18932	-1.18267	-0.0453714	0.119033	0.0640858	Valine, leucine and isoleucine degradation (ko00280)
CSS0029187	1	0.277029	-0.526257	0.0487273	1.43012	-0.228708	-0.54311	-0.251552	0.112151	-0.3184	Plant-pathogen interaction (ko04626)
CSS0029681	1	0.823148	-0.375417	0.128949	2.08485	-1.16786	-1.05491	0.139877	-0.15752	-0.421115	NA
CSS0031378	1	1.15637	-0.853061	0.704349	1.91309	-1.84283	-1.15201	-0.206294	0.400101	-0.119726	Valine, leucine and isoleucine degradation (ko00280)
CSS0031667	1	0.849492	-1.02517	0.487335	1.72258	-1.57392	-0.838226	-0.166008	0.278458	0.265457	Valine, leucine and isoleucine degradation (ko00280)
CSS0031798	1	-0.204038	-0.689694	1.34437	1.42865	-1.20762	-0.163722	-1.32616	-0.210723	1.02893	NA
CSS0032035	1	0.299509	-0.634059	0.988801	1.32153	-1.35569	-0.603725	-1.28827	0.824296	0.44761	NA
CSS0032899	1	-0.458731	-0.353793	1.09025	1.04701	-0.71714	-0.239182	-1.02972	0.454223	0.207083	NA
CSS0032988	1	0.152219	-0.768947	0.309499	1.94185	-0.906581	-0.391494	-0.776049	0.396991	0.042511	NA
CSS0033121	1	0.669787	-0.899659	0.673132	1.32686	-0.973616	-0.687215	-0.492823	0.14571	0.237826	NA
CSS0033398	1	0.676741	-0.318049	0.275921	0.924731	-0.69042	-0.644117	-0.239143	0.0587706	-0.0444354	NA
CSS0033756	1	-0.0449618	-0.798452	0.819101	1.99401	-1.01967	-0.376674	-0.751112	0.119577	0.0581801	Plant-pathogen interaction (ko04626)
CSS0033864	1	0.798592	-0.9295	1.17098	1.78928	-1.60215	-1.05543	-0.810138	0.574882	0.0634841	NA
CSS0033997	1	0.149723	-0.319333	-0.137902	1.8792	-0.547149	-0.408574	0.0566915	-0.321622	-0.35104	Plant hormone signal transduction (ko04075)
CSS0034397	1	-0.255197	-0.514334	1.03936	1.26565	-0.660812	-0.191342	-0.872379	0.218335	-0.0292838	Plant hormone signal transduction (ko04075)
CSS0034657	1	-0.158484	-1.17282	1.26601	1.09215	-1.49213	0.244282	-0.987581	0.202059	1.00651	NA
CSS0034715	1	-0.288419	-0.280074	-0.117581	2.063	-0.189465	0.0047405	-0.213896	-0.320724	-0.657579	NA
CSS0034869	1	0.882872	-0.970994	0.43465	1.76917	-1.41045	-0.900528	-0.134327	0.324449	0.00515638	Valine, leucine and isoleucine degradation (ko00280)
CSS0035295	1	1.07121	-1.48473	1.26478	0.445258	-1.33757	-0.794172	0.812737	-1.13926	1.16175	NA
CSS0036092	1	0.134548	-0.594974	1.00513	0.93188	-1.34956	-0.30855	-1.35492	0.861278	0.675173	NA
CSS0036125	1	0.927978	-1.13733	0.212404	1.90596	-1.30309	-0.869781	0.398783	-0.0235042	-0.111409	NA
CSS0036300	1	0.472939	-1.00814	0.85138	1.60773	-0.914572	-0.622815	-0.740768	0.233249	0.120993	NA
CSS0036444	1	0.41121	-0.321109	0.932139	0.913917	-1.0131	-1.10052	0.490536	-0.51403	0.200959	Plant hormone signal transduction (ko04075)
CSS0036598	1	0.2562	-0.887768	0.620662	1.70578	-0.867481	-0.644167	-0.76527	0.530053	0.0519875	NA
CSS0037175	1	0.507513	-1.21543	0.999596	2.51031	-1.42396	-0.985853	-1.25585	0.842207	0.0214535	NA
CSS0037777	1	0.217769	-0.571996	0.652398	1.25188	-0.964419	-0.287848	-0.620176	0.47958	-0.157191	Plant-pathogen interaction (ko04626)
CSS0037782	1	0.460529	-1.00648	0.647844	1.92575	-1.28794	-0.531845	-0.669776	0.433533	0.0283918	MAPK signaling pathway - plant (ko04016);; Phosphatidylinositol signaling system (ko04070);; Plant-pathogen interaction (ko04626)
CSS0037858	1	0.485118	-0.574016	-0.108252	2.12985	-0.492602	-0.754341	-0.0607643	-0.30975	-0.315241	Protein export (ko03060)
CSS0037887	1	0.00344543	-0.542598	1.01178	0.357924	-0.93248	-0.233787	-0.276962	-0.00969122	0.622369	NA
CSS0038487	1	0.09831	-0.91758	0.947186	0.959663	-0.569627	-0.416715	-1.22506	0.925912	0.197913	NA
CSS0038836	1	-0.205691	-0.504794	0.142578	1.02637	-0.0487206	0.169934	-0.463363	0.0591029	-0.175411	NA
CSS0039075	1	0.00579331	-0.463708	0.274387	0.979792	-0.448655	-0.133808	-0.351067	0.0402924	0.0969721	Plant-pathogen interaction (ko04626)
CSS0039835	1	1.0972	-1.03132	0.777149	2.09444	-1.62873	-1.22975	-0.244281	0.486707	-0.321418	Valine, leucine and isoleucine degradation (ko00280)
CSS0040110	1	-0.310639	-0.455396	0.673199	1.15898	-0.338404	0.486681	-0.676365	-0.298753	-0.2393	Plant-pathogen interaction (ko04626)
CSS0041397	1	-0.103095	-0.688871	0.721359	1.66687	-0.619311	-0.803898	-0.932035	0.522958	0.236028	NA
CSS0041456	1	0.371517	-0.546072	0.122582	1.69871	-0.437085	-0.368562	-0.215704	-0.167282	-0.458104	NA
CSS0041649	1	1.03171	-1.67358	0.620961	0.135663	-1.32581	0.296383	-0.236531	-0.0180136	1.16922	NA
CSS0042018	1	-0.0330762	-0.784352	0.0723214	0.701412	-0.777909	-0.152458	0.0626804	0.678059	0.233323	NA
CSS0042150	1	0.480783	-0.826605	0.713232	1.75481	-0.995705	-0.902834	-0.278931	0.208272	-0.153024	NA
CSS0042662	1	0.134671	-0.887737	0.767716	1.52031	-1.07331	-0.410165	-0.628259	0.502236	0.0745423	NA
CSS0042931	1	-0.603767	-0.677145	0.70388	0.920043	-0.331468	0.0926907	-1.07084	0.475397	0.491211	NA
CSS0043882	1	-0.251726	-0.505169	0.403859	1.06875	-0.00506924	-0.152226	-0.331926	0.200187	-0.426679	NA
CSS0043962	1	-0.316885	-0.618466	0.395928	0.550112	-0.653651	-0.0121062	-0.874653	0.63869	0.891031	NA
CSS0044673	1	0.59555	-1.22552	1.14374	2.07599	-1.60644	-0.687625	-1.29479	0.865331	0.133756	NA
CSS0044759	1	0.765823	-0.632952	0.945658	1.53637	-1.35123	-0.875978	-0.751883	0.347819	0.0163715	NA
CSS0045557	1	0.125196	-1.17156	0.789588	1.25334	-0.680933	-0.170914	-0.330655	0.0352743	0.150665	NA
CSS0045994	1	0.917136	0.206016	-0.00793096	1.64516	-0.973394	-1.178	-0.257464	0.228138	-0.579661	NA
CSS0046911	1	-0.184418	-0.200452	0.977055	1.5245	-0.836469	-0.377712	-0.770733	0.0206787	-0.152453	NA
CSS0046981	1	-0.0822942	-0.361655	0.56963	1.28976	-0.841064	-0.779774	-0.64305	0.504116	0.34433	Amino sugar and nucleotide sugar metabolism (ko00520)
CSS0047404	1	0.396484	-1.00248	1.14352	2.41787	-1.38962	-0.987512	-1.01712	0.392522	0.0463387	NA
CSS0049167	1	0.912166	-0.963699	0.369765	1.95243	-1.16359	-1.20784	-0.41325	0.44175	0.0722753	NA
CSS0049402	1	0.127616	-0.561436	0.553912	1.18231	-1.03547	-0.487857	-1.07912	0.985481	0.314563	NA
CSS0049475	1	-0.266277	-0.18346	0.785668	0.849161	-0.438621	-0.292657	-0.458821	-0.00410151	0.00910862	NA
CSS0049619	1	-0.345373	-0.90979	0.81402	1.39431	-0.620557	0.216275	-0.842922	-0.340068	0.634104	MAPK signaling pathway - plant (ko04016);; Plant-pathogen interaction (ko04626)
Camellia_sinensis_newGene_20155	1	-0.0391157	-1.16065	0.149291	0.47037	-0.592775	0.0967707	0.444233	0.232076	0.399804	Protein processing in endoplasmic reticulum (ko04141)
Camellia_sinensis_newGene_21495	1	0.267115	-0.274487	0.473968	0.892492	-0.436161	-0.700518	-0.579796	0.00055221	0.356835	NA
Camellia_sinensis_newGene_24675	1	0.349317	-0.229987	0.290258	1.49448	-0.558585	-0.563059	-0.179232	-0.00737582	-0.595812	NA
Camellia_sinensis_newGene_26459	1	-0.129802	-0.622896	0.711001	1.06788	-0.224396	-0.227398	-0.71028	-0.00730814	0.143195	Plant-pathogen interaction (ko04626)
Camellia_sinensis_newGene_2703	1	-0.526238	-0.260265	0.286528	1.25423	-0.136377	-0.154249	-0.517688	0.00151369	0.0525498	Plant-pathogen interaction (ko04626)
Camellia_sinensis_newGene_28667	1	0.0449388	-0.660933	0.173002	0.836478	-0.717971	-0.0339461	-0.238259	0.289844	0.306844	NA
Camellia_sinensis_newGene_3722	1	-0.04564	-0.341655	0.0416002	1.47949	-0.288804	-0.173215	0.0198157	-0.245065	-0.446525	NA
Camellia_sinensis_newGene_4023	1	-0.131402	-0.340577	0.0587992	1.38696	-0.388769	-0.384913	-0.337712	0.252131	-0.11452	NA
Camellia_sinensis_newGene_4026	1	-0.183229	-0.458942	0.46485	1.42633	-0.505209	-0.420864	-0.419126	0.182494	-0.0863013	NA
Camellia_sinensis_newGene_5557	1	-0.128272	-0.450533	0.576445	0.950469	-0.126364	-0.192209	-0.633566	0.0739027	-0.069871	Plant-pathogen interaction (ko04626)
Camellia_sinensis_newGene_6262	1	-0.234234	-0.978267	0.773137	0.72639	-0.592965	-0.104844	-0.367376	0.859759	-0.0816011	NA
Camellia_sinensis_newGene_8289	1	0.99434	-0.742172	0.817278	0.574137	-1.92264	-0.688323	0.0329062	-0.122037	1.05651	NA
CSS0002955	2	2.05717	0.789016	-0.678022	-0.257661	-1.07589	-1.91525	1.82429	-0.338791	-0.404854	Histidine metabolism (ko00340);; Biosynthesis of amino acids (ko01230)
CSS0004563	2	0.950448	-0.224475	-1.10323	-0.523034	-0.148981	-0.656918	1.18027	0.603027	-0.0771042	Photosynthesis (ko00195)
CSS0005856	2	2.18651	-0.29465	-0.443575	0.0900617	-1.8028	-0.651123	2.57148	-1.5275	-0.128401	NA
CSS0008083	2	1.41217	0.750208	-1.08682	-0.220762	-0.965892	-2.11656	0.655236	1.00644	0.565974	NA
CSS0019230	2	1.39599	1.17153	-1.01513	-0.0563048	-1.38321	-1.05126	0.356964	-0.180074	0.761504	NA
CSS0020814	2	1.8296	0.472504	-1.19953	0.347314	-1.24749	-1.15921	1.11069	-0.480796	0.326914	NA
CSS0021506	2	1.68174	0.194032	-1.40126	2.1787	-0.906361	-1.505	1.57458	-0.374659	-1.44177	Protein processing in endoplasmic reticulum (ko04141)
CSS0028007	2	1.17961	0.192363	-1.42815	0.994906	0.0129615	-1.50314	1.30254	-0.459342	-0.291746	Sulfur metabolism (ko00920)
CSS0029931	2	0.715546	-0.420684	-1.33445	0.767776	-0.820927	-0.963275	1.40651	0.397862	0.251647	Protein processing in endoplasmic reticulum (ko04141)
CSS0030143	2	1.30465	0.25365	-1.16579	1.16827	-0.0489024	-1.58203	1.3865	-0.781062	-0.535286	Sulfur metabolism (ko00920)
CSS0030519	2	0.752077	-0.511744	-1.04499	0.802121	-0.701088	-1.15812	1.37675	0.082919	0.40207	Protein processing in endoplasmic reticulum (ko04141)
CSS0030853	2	2.30806	-0.38837	-0.408374	0.315649	-1.90315	-1.26785	2.55329	-0.707235	-0.502017	NA
CSS0037571	2	1.33708	-0.363043	-0.630368	1.53409	-0.984607	-0.759205	1.60722	-1.48902	-0.252148	Purine metabolism (ko00230);; Monobactam biosynthesis (ko00261);; Selenocompound metabolism (ko00450);; Sulfur metabolism (ko00920)
CSS0040464	2	1.62829	0.162846	-1.08081	0.36974	-0.893299	-0.779973	1.06878	-0.436536	-0.0390385	NA
CSS0042606	2	1.2636	-0.404352	-0.463198	1.58553	-0.77875	-0.697785	1.68851	-1.72055	-0.473008	Purine metabolism (ko00230);; Monobactam biosynthesis (ko00261);; Selenocompound metabolism (ko00450);; Sulfur metabolism (ko00920)
CSS0042659	2	1.47437	0.696248	-0.883417	0.331928	-0.834993	-1.27869	0.446979	0.0671917	-0.0196163	NA
CSS0043311	2	2.14821	-0.449293	-0.634602	1.36054	-1.84642	-1.14487	2.15626	-1.57389	-0.0159316	NA
CSS0043874	2	1.16674	0.526668	-1.12893	0.383236	-0.617288	-1.46577	0.927693	0.186278	0.0213805	NA
CSS0046316	2	1.19515	-0.431692	-0.0195473	0.838567	-1.49269	-0.622686	1.34816	-1.06859	0.253323	NA
CSS0046564	2	1.43102	-0.501936	-0.372974	0.236092	-1.38665	-0.721403	1.66666	-0.514345	0.163534	NA
CSS0048390	2	2.0887	0.383776	-0.980072	-0.0438158	-1.58114	-1.44014	1.00526	-0.652822	1.22025	NA
Camellia_sinensis_newGene_10381	2	1.7731	-0.528376	-0.507102	-0.437299	-0.739618	-0.837422	2.29142	-0.565787	-0.448915	NA
Camellia_sinensis_newGene_21773	2	2.79511	0.249086	-1.24621	-0.0446297	-1.27065	-1.53566	2.49995	-0.785202	-0.661795	NA
Camellia_sinensis_newGene_24458	2	1.40917	1.44283	-0.0957844	0.515517	-0.406594	-0.945935	0.661231	-1.5208	-1.05963	NA
Camellia_sinensis_newGene_25452	2	1.44162	1.30501	-1.34412	0.270666	-0.912104	-1.38977	0.392062	-0.446318	0.68295	NA
Camellia_sinensis_newGene_7655	2	2.02512	0.726655	-1.15854	-0.483777	-1.00462	-1.17346	0.914562	0.356868	-0.20281	NA
CSS0000219	3	0.44742	0.728536	0.0927199	-0.118657	-0.514631	-0.447496	0.063806	-0.00259964	-0.249099	NA
CSS0000601	3	0.550959	0.58152	0.107902	0.0776304	-0.580047	-0.541969	0.0863562	-0.173605	-0.108747	NA
CSS0000623	3	-0.601969	0.247602	0.835938	1.20776	-0.318255	-1.08627	-0.117913	0.156699	-0.323583	NA
CSS0000679	3	-0.427009	0.89828	0.363174	0.299007	-0.0675846	-0.664256	-0.464181	0.3211	-0.25853	NA
CSS0000831	3	0.210168	0.682842	0.135338	0.599674	-0.391835	-0.697944	-0.0188777	0.0241657	-0.54353	Plant-pathogen interaction (ko04626)
CSS0000953	3	-0.340214	0.409125	0.394354	0.111733	0.331463	-0.615389	-0.418957	0.390563	-0.262679	Carotenoid biosynthesis (ko00906)
CSS0001062	3	0.228339	-0.14856	0.579394	0.42588	-0.505625	-0.490754	0.200785	-0.462723	0.173264	NA
CSS0001081	3	0.316797	0.206201	0.238911	0.414307	-0.144485	-0.259091	0.226245	-0.816124	-0.182761	Pentose and glucuronate interconversions (ko00040)
CSS0001133	3	0.0423787	0.223723	0.00131914	-0.00154471	-0.0916702	-0.0917213	-0.0606325	0.00920706	-0.0310589	ABC transporters (ko02010)
CSS0002163	3	0.13282	0.38358	0.235967	1.01064	-0.993258	-0.96444	0.371883	0.0182761	-0.195465	Cysteine and methionine metabolism (ko00270)
CSS0002256	3	1.2234	-0.317305	0.288392	-0.14739	-0.819158	-0.472205	0.276	-0.248963	0.21723	Galactose metabolism (ko00052)
CSS0002477	3	-0.235111	0.576908	0.121419	0.28015	0.406226	0.0424601	-0.26791	-0.4411	-0.483042	alpha-Linolenic acid metabolism (ko00592)
CSS0003241	3	-0.191481	0.322706	0.711305	0.358092	-0.0867555	-0.367822	-0.107117	-0.565632	-0.0732962	ABC transporters (ko02010)
CSS0003281	3	-0.156125	0.594566	0.618511	0.136062	-0.195727	-0.42278	-0.264745	0.0275402	-0.337303	Stilbenoid, diarylheptanoid and gingerol biosynthesis (ko00945)
CSS0003533	3	0.553812	0.0732818	0.0714342	0.613036	-0.469274	-0.298018	0.481455	-0.844376	-0.181351	NA
CSS0004132	3	0.786045	0.0325107	-0.0795852	1.00009	-0.95848	-0.590533	0.43309	-0.273012	-0.350126	NA
CSS0004214	3	0.00110133	0.56501	0.280919	0.370575	0.090453	-0.13819	-0.170799	-0.6719	-0.32717	NA
CSS0004403	3	-0.241888	0.306319	-0.130794	0.826189	-0.0197104	-0.467166	-0.165745	0.106908	-0.214112	Glyoxylate and dicarboxylate metabolism (ko00630)
CSS0005085	3	0.187027	1.43598	-0.342059	1.0515	-0.395538	-1.17025	0.269751	-0.145023	-0.891389	Glycosylphosphatidylinositol (GPI)-anchor biosynthesis (ko00563)
CSS0005203	3	-0.408684	0.855361	0.418019	0.319636	-0.0267649	-0.705879	-0.459807	0.211151	-0.203032	NA
CSS0005229	3	-0.0459374	0.155153	0.549754	0.539534	-0.188205	-0.482761	-0.148389	-0.225175	-0.153973	NA
CSS0005286	3	0.0321526	0.476373	0.503202	0.109558	-0.452759	-0.712379	-0.00280627	0.0281935	0.0184657	Riboflavin metabolism (ko00740)
CSS0005600	3	0.104493	0.139447	0.391665	1.58817	0.523727	-0.959538	-0.316285	-0.348875	-1.12281	Phenylpropanoid biosynthesis (ko00940)
CSS0005616	3	-0.168395	1.00628	0.00750998	-0.053984	-0.35402	-0.635551	-0.00851947	0.596277	-0.389595	NA
CSS0006388	3	0.192336	0.615344	0.135895	0.0967446	-0.546612	-0.520165	-0.142056	0.125842	0.0426718	NA
CSS0007139	3	0.457876	0.116113	-0.431188	1.53289	-0.423226	-0.873817	-0.10387	0.575303	-0.850076	NA
CSS0007581	3	-0.264161	0.430025	0.79754	0.669988	-0.415826	-0.376128	-0.188046	-0.588452	-0.0649389	NA
CSS0007766	3	0.205211	0.695894	0.366666	0.0440576	-0.271724	-0.235677	-0.126747	-0.586771	-0.0909091	NA
CSS0007866	3	0.180176	0.161549	0.128735	0.336806	-0.121233	0.0418346	0.0759251	-0.711808	-0.0919854	Plant-pathogen interaction (ko04626)
CSS0008177	3	-0.613238	-0.245057	0.554943	0.768167	0.34698	-0.267601	-0.638887	0.142366	-0.0476737	NA
CSS0008271	3	-0.230278	-0.489614	0.278257	0.897399	-0.299857	0.0380433	0.00711969	-0.155989	-0.0450821	MAPK signaling pathway - plant (ko04016);; Plant-pathogen interaction (ko04626)
CSS0008883	3	-0.11416	0.481095	0.469404	0.97992	-0.535239	-0.976528	-0.114015	0.103679	-0.294155	Cysteine and methionine metabolism (ko00270)
CSS0008894	3	-0.0706084	-0.13282	0.176659	0.951838	-0.0350745	-0.400205	-0.501187	0.460072	-0.448674	Cysteine and methionine metabolism (ko00270);; MAPK signaling pathway - plant (ko04016)
CSS0008903	3	0.367453	0.373109	-0.23341	0.0347197	-0.423007	-0.378645	0.0223399	0.371666	-0.134226	NA
CSS0009177	3	0.419611	1.38907	0.563791	0.476934	-0.602668	-2.00136	-0.0924837	0.740651	-0.893544	NA
CSS0009472	3	-0.0648945	-0.543118	0.966876	0.516122	-0.47044	-0.326708	0.151035	-0.569996	0.341124	NA
CSS0009619	3	0.17754	0.751044	-0.140437	0.547628	-0.532995	-0.864989	0.376022	0.363272	-0.677085	NA
CSS0009748	3	-0.0615449	0.512664	0.446591	0.0304561	-0.0870774	-0.746753	-0.160112	-0.0411047	0.106881	NA
CSS0009867	3	-0.10191	0.291466	0.27208	0.951726	-0.170907	-0.886926	0.0337012	0.155529	-0.54476	NA
CSS0009898	3	0.21468	0.439585	0.233745	0.0321794	-0.173779	-0.521316	0.00437893	0.0138941	-0.243367	NA
CSS0010003	3	0.418898	0.240778	0.362662	0.243554	-0.756788	-0.364813	0.0318348	-0.0609551	-0.11517	NA
CSS0010091	3	0.0590026	0.898543	0.233927	0.434209	-0.516261	-0.689483	0.0287312	-0.0773853	-0.371284	NA
CSS0010238	3	0.169565	0.391049	-0.0209405	0.244659	0.0806038	-0.204275	0.155059	-0.547241	-0.268478	NA
CSS0010428	3	0.068041	0.660804	0.426237	0.318443	-0.528453	-0.996179	-0.00312969	0.36765	-0.313412	NA
CSS0010645	3	0.259132	0.345753	0.363853	0.25009	-0.263817	-0.449791	-0.000455332	-0.256512	-0.248252	NA
CSS0010925	3	-0.186222	0.641883	0.229649	-1.97173e-05	0.462437	0.0353994	-0.0254712	-0.51187	-0.645786	NA
CSS0010972	3	-0.386154	-0.0521178	0.39149	0.937757	-0.00743829	-0.0638202	-0.631032	0.085335	-0.27402	Plant-pathogen interaction (ko04626)
CSS0012272	3	0.0598272	-0.304119	0.610119	0.608316	-0.489865	-0.425894	0.180248	-0.337816	0.0991831	NA
CSS0012330	3	-0.113653	0.74024	0.247281	0.0124624	-0.390994	-0.505785	-0.139846	0.0863489	0.0639454	Phenylpropanoid biosynthesis (ko00940)
CSS0012355	3	-0.0417624	0.247618	0.378902	1.09861	-0.469677	-0.56647	-0.0358469	-0.357144	-0.254233	Phenylpropanoid biosynthesis (ko00940)
CSS0012896	3	-0.0531196	0.327454	0.61742	0.482476	-0.277335	-0.764822	0.187904	-0.514034	-0.00594409	Valine, leucine and isoleucine degradation (ko00280)
CSS0012927	3	-0.0944135	0.655123	0.287374	0.525614	-0.683594	-0.336962	-0.19134	-0.0990754	-0.0627266	MAPK signaling pathway - plant (ko04016);; Plant hormone signal transduction (ko04075);; Plant-pathogen interaction (ko04626)
CSS0012989	3	0.11985	0.264002	-0.0725906	0.104528	-0.82252	0.0483273	0.324035	-0.634417	0.668785	Zeatin biosynthesis (ko00908)
CSS0013180	3	-0.110889	0.901816	0.159086	0.0672276	0.0696539	-0.805902	-0.241947	0.493543	-0.532589	ABC transporters (ko02010)
CSS0013719	3	-0.317162	1.07506	0.143316	-0.256283	-0.107729	-0.703639	-0.154337	0.696441	-0.375666	NA
CSS0014614	3	-0.00608028	0.60445	0.268624	0.0520775	-0.249626	-0.447728	-0.384882	0.203094	-0.0399284	ABC transporters (ko02010)
CSS0014636	3	-0.127494	0.684094	-0.0931263	0.0392039	0.00998074	-0.0181437	-0.158068	-0.146414	-0.190033	alpha-Linolenic acid metabolism (ko00592)
CSS0014986	3	-0.244675	0.0626644	0.722993	0.268883	-0.198831	-0.323613	-0.0178888	-0.281373	0.0118403	Amino sugar and nucleotide sugar metabolism (ko00520);; MAPK signaling pathway - plant (ko04016)
CSS0015221	3	-0.506568	0.23549	0.387434	1.51989	-0.357768	-0.327518	-0.478833	-0.322411	-0.149717	NA
CSS0015365	3	0.791579	-0.0719918	1.16709	-0.138816	-0.40512	-0.626096	-0.193229	-0.180049	-0.343369	Ascorbate and aldarate metabolism (ko00053);; Inositol phosphate metabolism (ko00562)
CSS0015732	3	0.569879	0.546647	0.060451	-0.111878	-0.545351	-0.859981	0.264038	0.0380081	0.0381883	Phenylpropanoid biosynthesis (ko00940)
CSS0016006	3	0.173368	0.350853	0.778131	0.0738098	-0.783376	-0.572349	0.111889	-0.0209265	-0.111399	NA
CSS0016039	3	-0.00244428	-0.614788	0.717249	-0.140141	0.0607484	-0.125149	-0.0901511	0.640412	-0.445737	NA
CSS0016108	3	0.111288	0.407865	0.389726	0.0780176	-0.720283	-0.888801	0.132802	0.405209	0.0841768	NA
CSS0016114	3	0.26965	0.494896	0.451006	0.97127	0.0107873	-0.326589	-0.571179	-0.259735	-1.04011	NA
CSS0016564	3	-0.175908	0.383537	0.705149	1.46525	-0.424327	0.284452	-0.588672	-0.452634	-1.19685	NA
CSS0016744	3	-0.545036	-0.270277	0.28851	0.627256	0.294426	-0.539997	0.225561	-0.0979925	0.0175489	ABC transporters (ko02010)
CSS0016821	3	1.14798	-0.203141	0.044706	0.0275329	-0.826459	-0.392828	0.426379	-0.579309	0.355138	Galactose metabolism (ko00052)
CSS0017041	3	-0.176459	0.550501	0.913925	0.830117	-0.695778	-0.466721	-0.314704	-0.472543	-0.168337	NA
CSS0017305	3	-0.355159	0.421923	-0.352972	0.970492	0.00740165	0.417642	-0.359064	-0.333071	-0.417191	Glycerolipid metabolism (ko00561)
CSS0018017	3	-0.124998	0.672437	0.247167	0.279419	-0.229427	-0.108498	-0.35184	0.0851231	-0.469384	Benzoxazinoid biosynthesis (ko00402)
CSS0018058	3	0.734041	0.573936	-0.166009	0.668329	-0.516648	-0.963883	0.682107	-0.431929	-0.579945	NA
CSS0018455	3	-0.162208	0.619252	0.00605417	0.121034	-0.233615	-0.254819	-0.124138	0.2224	-0.193961	NA
CSS0018458	3	-0.580796	0.0484713	0.385931	0.670873	-0.191449	0.163087	-0.58334	0.117279	-0.0300554	NA
CSS0018622	3	0.0902795	0.522339	0.500832	0.0322374	-0.404408	-0.466875	-0.205785	0.0409102	-0.109531	Starch and sucrose metabolism (ko00500)
CSS0018756	3	0.0353233	0.436312	0.3999	0.22495	0.028997	-0.13033	-0.294176	-0.443543	-0.257432	NA
CSS0019082	3	0.360351	0.743553	-0.412457	0.679702	-0.396245	-0.816851	0.282105	-0.149904	-0.290255	Spliceosome (ko03040)
CSS0019477	3	-0.203938	-0.0120584	0.0530778	1.26061	-0.0137204	-0.0531291	-0.331015	-0.400322	-0.29951	NA
CSS0019517	3	-0.0516521	0.637131	-0.132725	-0.00840694	-0.04819	0.0449052	-0.119734	-0.16299	-0.158338	alpha-Linolenic acid metabolism (ko00592)
CSS0019558	3	0.277196	0.635419	0.247873	0.107888	-0.141371	-0.775274	0.146919	-0.0637041	-0.434946	Amino sugar and nucleotide sugar metabolism (ko00520)
CSS0019627	3	-0.05079	0.128866	0.4239	0.132306	-0.308382	-0.394805	-0.0578338	-0.0478448	0.174584	Starch and sucrose metabolism (ko00500)
CSS0019741	3	0.214317	0.366525	0.194333	0.102399	-0.319789	-0.850079	0.0237176	0.187152	0.0814239	NA
CSS0020250	3	-0.0248869	0.839974	0.633988	0.536844	-0.452952	-0.783554	0.18789	-0.532617	-0.404687	NA
CSS0020598	3	-0.0599184	0.508893	-0.0199589	0.484756	-0.147955	-0.993321	0.26322	0.400491	-0.436207	Glyoxylate and dicarboxylate metabolism (ko00630)
CSS0020669	3	-0.0192066	0.426156	0.623337	0.235831	-0.489147	-0.939924	0.0404732	0.186271	-0.0637911	NA
CSS0020847	3	-0.238582	0.878497	0.195015	0.486582	-0.551298	-0.487825	-0.284911	-0.0858113	0.0883331	Nitrogen metabolism (ko00910)
CSS0020982	3	0.741124	-0.0203033	0.206263	0.735402	-1.14708	-0.852819	0.612	-0.282811	0.00822735	NA
CSS0021410	3	0.470679	0.584635	0.10724	0.649638	-0.92342	-0.815105	0.435129	-0.377357	-0.131439	NA
CSS0021575	3	0.533626	0.38741	0.131942	0.15304	-0.721685	-0.523971	0.158281	-0.0138803	-0.104762	NA
CSS0021634	3	0.217996	0.538204	0.282554	1.00582	-0.803722	-0.5852	-0.252728	0.00276493	-0.405685	Glycolysis / Gluconeogenesis (ko00010);; Fatty acid degradation (ko00071);; Tyrosine metabolism (ko00350);; alpha-Linolenic acid metabolism (ko00592)
CSS0021767	3	0.508568	-0.324531	0.205611	0.416528	-0.248612	-0.95635	0.439329	0.113689	-0.154233	NA
CSS0021777	3	-0.261626	-0.163542	0.157004	1.06286	-0.0930256	0.0158731	-0.378142	-0.197934	-0.141465	Carotenoid biosynthesis (ko00906)
CSS0022015	3	-0.174867	0.715086	0.262898	0.0467711	-0.31646	-0.428435	-0.147822	0.278598	-0.23577	NA
CSS0022263	3	0.120871	0.502732	0.269172	0.319743	-0.671776	-0.522905	0.0586309	0.201219	-0.277686	NA
CSS0022386	3	0.245325	0.221894	0.33597	0.463145	-0.130369	-0.282021	0.157137	-0.876843	-0.134238	NA
CSS0022554	3	0.00790274	0.475605	0.564927	0.235046	-0.485204	-0.529868	-0.0806125	-0.173987	-0.0138095	NA
CSS0022603	3	-0.0793074	0.239271	0.575682	0.0253946	-0.0448001	-0.412109	-0.0769172	-0.0909558	-0.136258	NA
CSS0022781	3	-0.827654	-0.0474245	0.275918	0.988067	-0.00060048	-0.412376	-0.329341	0.0506297	0.302782	NA
CSS0022983	3	0.171423	0.172581	0.476977	0.406764	-0.372966	-0.526239	0.201107	-0.448787	-0.0808598	NA
CSS0023663	3	0.0996835	0.290509	0.184041	0.258144	-0.101174	-0.586157	0.0332995	0.0999222	-0.278268	MAPK signaling pathway - plant (ko04016);; Plant-pathogen interaction (ko04626)
CSS0023750	3	0.322835	0.20454	0.18207	0.207584	0.0979203	-0.132346	0.0584209	-0.781452	-0.159572	NA
CSS0023979	3	0.338515	0.348079	0.378507	0.321719	-0.750651	-0.102383	0.0986085	-0.635025	0.00263175	Plant-pathogen interaction (ko04626)
CSS0024218	3	0.122616	0.531183	0.370927	-0.104253	-0.353528	-0.613253	-0.168019	0.319074	-0.104746	Plant-pathogen interaction (ko04626)
CSS0024389	3	-0.325425	-0.0934118	0.483222	1.01587	0.0923611	-0.393959	-0.690198	-0.0640481	-0.0244128	NA
CSS0024517	3	0.706486	0.511025	-0.17694	0.684879	-0.118296	-0.690845	0.287376	-0.595378	-0.608306	Phenylpropanoid biosynthesis (ko00940)
CSS0024533	3	0.379952	0.266217	0.0154808	0.375597	0.231857	4.96716e-05	0.159032	-0.961333	-0.466853	NA
CSS0024718	3	0.371426	0.47402	0.0986271	0.261009	-0.635556	-0.932992	0.0978144	0.59432	-0.32867	NA
CSS0024728	3	-0.158088	0.671258	-0.091769	0.440066	-0.464457	-0.0153895	-0.289677	-0.0501068	-0.0418373	NA
CSS0024752	3	-0.0611032	-0.0926161	0.0449007	0.848402	-0.0528265	-0.141989	-0.165436	-0.258469	-0.120863	NA
CSS0024983	3	0.483119	0.250825	0.949776	0.337353	-0.919219	-0.323184	-0.0634195	-0.51691	-0.19834	NA
CSS0025087	3	-0.0802106	-0.027498	0.365964	0.123252	-0.0601067	-0.458219	0.0639162	0.195672	-0.12277	NA
CSS0025132	3	-0.42045	-0.153425	0.510781	1.02865	-0.181273	0.0100584	-0.089024	-0.435471	-0.269849	Plant hormone signal transduction (ko04075)
CSS0025300	3	-0.0902487	0.0983181	0.129971	1.31849	-0.419799	0.0853264	-0.204387	-0.182199	-0.735472	NA
CSS0025399	3	-0.135379	0.484092	0.373147	0.0432156	-0.328906	-0.434282	-0.0936319	0.0984773	-0.00673339	Plant hormone signal transduction (ko04075)
CSS0025572	3	0.0696903	0.177222	-0.137924	0.64079	-0.789651	0.161183	0.461182	0.0809995	-0.663492	Galactose metabolism (ko00052);; Starch and sucrose metabolism (ko00500)
CSS0025616	3	0.117119	0.429253	0.234645	0.204734	0.0949415	0.000116166	0.0632013	-0.836578	-0.307432	Other glycan degradation (ko00511)
CSS0026049	3	0.0242607	-0.130912	0.838527	0.579801	-0.57624	-0.284603	-0.1973	-0.52852	0.274988	Plant-pathogen interaction (ko04626)
CSS0026576	3	0.285029	0.374278	0.280621	0.321116	-0.592811	-0.569879	-0.062747	0.0660186	-0.101627	NA
CSS0027385	3	-0.190871	0.269782	0.674453	0.530316	-0.421957	-0.322377	-0.262839	-0.0747949	-0.201712	Endocytosis (ko04144)
CSS0028311	3	0.28335	0.229861	0.58333	0.270733	-0.790029	-0.74019	0.135083	-0.146536	0.174399	NA
CSS0028404	3	-0.0439921	-0.349664	0.129064	1.12347	-0.164839	-0.0335401	-0.0980757	-0.387205	-0.175214	NA
CSS0028424	3	-0.2066	0.388755	0.316628	0.217714	-0.244859	-0.523365	0.00427318	0.0538953	-0.00644203	NA
CSS0028434	3	0.226825	0.224868	0.475459	1.22244	-1.1493	-0.712581	0.119707	-0.318602	-0.0888223	NA
CSS0028678	3	0.690694	-0.317203	0.540806	0.16007	-0.893272	-0.548562	0.538688	-0.166418	-0.0048022	NA
CSS0028947	3	0.249695	0.152796	0.393354	0.435136	-0.432866	-0.951016	0.200239	0.231549	-0.278887	NA
CSS0029068	3	0.473458	0.692004	0.152316	0.17805	-0.53342	-0.995458	0.446085	-0.394386	-0.0186501	NA
CSS0029111	3	-0.182985	-0.177929	0.290361	1.18866	-0.0597188	0.0945193	-0.488844	-0.183102	-0.480964	MAPK signaling pathway - plant (ko04016);; Plant hormone signal transduction (ko04075)
CSS0029303	3	-0.264906	0.286401	0.414416	0.258436	-0.0228635	-0.333751	-0.0356526	-0.166082	-0.135997	NA
CSS0029711	3	0.0990756	0.530752	0.212795	0.417576	-0.0403621	-0.184209	-0.0960779	-0.623756	-0.315793	Cyanoamino acid metabolism (ko00460)
CSS0029714	3	-0.210382	0.476036	0.555519	0.0452814	-0.130866	-0.580837	-0.152511	0.260599	-0.262839	NA
CSS0030354	3	0.427926	0.843011	0.180094	0.503216	-0.988845	-1.4259	0.504714	0.460702	-0.504922	NA
CSS0030486	3	0.265532	0.00171319	0.304115	0.48218	-0.945185	0.0465604	0.247136	-0.404605	0.00255263	Inositol phosphate metabolism (ko00562);; Glycerophospholipid metabolism (ko00564);; Ether lipid metabolism (ko00565)
CSS0030904	3	-0.00852632	-0.0369042	0.601701	0.406731	-0.190548	-0.379973	-0.050632	-0.362916	0.0210675	NA
CSS0031045	3	0.43112	0.0159352	0.582996	0.522354	-0.897185	-0.505177	0.12865	-0.0604891	-0.218204	RNA transport (ko03013)
CSS0031175	3	0.0339866	0.88346	0.135618	-0.242306	0.0696174	-1.02934	-0.0950991	0.37913	-0.135071	Glycerolipid metabolism (ko00561)
CSS0031206	3	0.385486	0.596875	0.529312	0.600914	-0.849491	-0.900983	0.156371	-0.218509	-0.299976	Pentose and glucuronate interconversions (ko00040)
CSS0031218	3	0.34039	0.223561	0.231196	0.617318	-0.423832	-0.796356	0.257535	-0.384514	-0.065299	NA
CSS0031361	3	-0.307513	0.414851	0.892501	0.728873	-0.459022	-0.864602	-0.625366	0.341374	-0.121096	Plant hormone signal transduction (ko04075)
CSS0031711	3	-0.756826	0.869625	0.169574	0.910694	0.0619574	-1.10131	-0.193312	0.551477	-0.511879	NA
CSS0031810	3	0.0804551	0.170904	0.57486	0.352853	-0.298664	-0.553128	0.0594527	-0.246455	-0.140277	NA
CSS0032004	3	-0.243676	0.313677	-0.316716	0.922098	0.0168887	-0.549794	0.104568	0.452415	-0.69946	NA
CSS0032027	3	-0.397106	0.254853	0.708687	0.41867	0.21241	-0.0281163	-0.289544	-0.471007	-0.408847	NA
CSS0032185	3	0.192072	0.522244	0.607964	0.132878	-0.745433	-0.783705	0.350171	-0.436013	0.159825	NA
CSS0032292	3	-0.317318	0.32703	0.0284503	0.850274	0.0643966	-0.343951	-0.612832	0.574697	-0.570746	Phenylalanine, tyrosine and tryptophan biosynthesis (ko00400);; Biosynthesis of amino acids (ko01230)
CSS0032685	3	0.0183174	0.308671	0.770238	0.550647	-0.471943	-0.868772	-0.100741	-0.149145	-0.0572716	NA
CSS0032792	3	-0.283424	0.546012	0.563181	1.53554	-0.75211	-1.38456	0.333175	0.17482	-0.732641	NA
CSS0033403	3	-0.395852	0.784535	0.21108	0.210334	-0.29286	-0.127225	-0.0109659	0.173836	-0.552882	NA
CSS0033709	3	0.636269	0.249537	0.454698	0.21563	-0.280593	0.604127	-0.327074	-0.107982	-1.44461	NA
CSS0033802	3	-0.0770189	0.41986	0.224432	-0.0821494	-0.184873	-0.144766	-0.0909331	-0.0533432	-0.0112089	ABC transporters (ko02010)
CSS0034047	3	0.0535048	-0.00947167	0.288781	0.0977121	-0.169218	-0.248299	-0.07512	0.0236394	0.0384718	Glycine, serine and threonine metabolism (ko00260);; Tyrosine metabolism (ko00350);; Phenylalanine metabolism (ko00360);; beta-Alanine metabolism (ko00410);; Isoquinoline alkaloid biosynthesis (ko00950);; Tropane, piperidine and pyridine alkaloid biosynthesis (ko00960)
CSS0034476	3	-0.224681	-0.295744	0.0973353	0.879965	-0.0151533	-0.144095	-0.0448572	-0.182816	-0.0699541	NA
CSS0034980	3	-0.38337	0.225751	0.0952431	0.93377	-0.243435	0.576566	-0.198611	-0.405775	-0.600138	MAPK signaling pathway - plant (ko04016)
CSS0034997	3	-0.0212426	0.441602	0.523718	0.303193	-0.216413	-0.468994	-0.496665	0.197464	-0.262662	NA
CSS0036170	3	-0.220934	0.196225	0.158746	0.899619	-0.313122	-0.0113098	-0.149355	-0.224767	-0.335101	NA
CSS0036206	3	0.062081	0.411926	0.28277	0.223831	-0.585324	-0.257687	-0.0328206	-0.18865	0.0838733	MAPK signaling pathway - plant (ko04016);; Plant hormone signal transduction (ko04075);; Plant-pathogen interaction (ko04626)
CSS0036489	3	-0.56805	0.367383	0.496169	0.472563	-0.385306	-0.63138	-0.0704322	0.342529	-0.023475	NA
CSS0036591	3	0.39555	0.120354	0.550617	0.759175	-1.19224	-0.42657	0.245079	-0.666727	0.214765	Pentose and glucuronate interconversions (ko00040)
CSS0036685	3	-0.0254736	0.511216	0.416001	0.179043	-0.426998	-0.376289	-0.196128	0.21854	-0.299911	ABC transporters (ko02010)
CSS0036801	3	-0.829005	0.40569	-0.0275978	0.550631	0.084226	-0.432834	-0.207189	0.416485	0.0395943	Cysteine and methionine metabolism (ko00270);; Valine, leucine and isoleucine degradation (ko00280);; Valine, leucine and isoleucine biosynthesis (ko00290);; Pantothenate and CoA biosynthesis (ko00770);; Glucosinolate biosynthesis (ko00966);; 2-Oxocarboxylic acid metabolism (ko01210);; Biosynthesis of amino acids (ko01230)
CSS0036938	3	0.525013	0.739005	-0.360777	0.310464	-0.953726	-1.25978	0.221912	0.53267	0.245215	NA
CSS0037209	3	-0.533873	0.380035	0.521117	0.278688	0.208482	-0.585457	-0.138279	0.377792	-0.508505	NA
CSS0037342	3	0.0709084	0.374588	0.319548	0.362751	-0.751885	-0.688296	0.0853608	0.35104	-0.124016	NA
CSS0037539	3	0.172254	0.139364	0.535045	0.226437	-0.375267	-0.588889	-0.154736	0.0315337	0.0142587	Alanine, aspartate and glutamate metabolism (ko00250);; Cyanoamino acid metabolism (ko00460)
CSS0038392	3	0.0742942	0.267544	0.608371	0.130929	-0.213919	-0.415327	-0.0428234	-0.356528	-0.0525412	NA
CSS0038473	3	0.207808	0.171157	0.620548	0.479517	-0.883137	-0.245954	-0.0867333	-0.393808	0.130603	Amino sugar and nucleotide sugar metabolism (ko00520)
CSS0039211	3	-0.0298375	-0.352328	0.24685	0.917067	-0.308081	-0.146373	-0.320945	0.0872909	-0.0936425	Plant-pathogen interaction (ko04626)
CSS0039256	3	-0.186469	0.117619	0.163792	0.900323	-0.0310412	-0.423753	-0.668597	0.582334	-0.454208	Phenylalanine, tyrosine and tryptophan biosynthesis (ko00400);; Biosynthesis of amino acids (ko01230)
CSS0039394	3	-0.270426	0.83924	0.527608	0.0933903	-0.0921328	-0.884949	-0.105647	0.339669	-0.446752	NA
CSS0039476	3	-0.210031	-0.354674	-0.0307372	0.95867	-0.044651	-0.26799	0.0156641	-0.158556	0.0923058	Porphyrin and chlorophyll metabolism (ko00860)
CSS0039584	3	-0.124549	1.10322	-0.0869771	-0.101449	-0.144783	-0.382153	-0.231229	0.296311	-0.328391	NA
CSS0039605	3	0.543728	0.700494	-0.289614	0.721661	-0.391983	-0.967089	0.00939907	0.0889557	-0.415552	Glycerophospholipid metabolism (ko00564)
CSS0040293	3	0.0307748	0.657893	0.458394	0.0961477	-0.370324	-0.844851	-0.21772	0.309508	-0.119823	NA
CSS0040546	3	-0.178084	0.33059	0.676381	0.385037	-0.0896793	-0.316754	-0.0628543	-0.671627	-0.073009	ABC transporters (ko02010)
CSS0040936	3	-0.117892	0.269962	0.396964	1.31029	-0.314581	-0.656153	-0.351957	-0.0990209	-0.437612	NA
CSS0041085	3	0.240873	0.60889	-0.110348	-0.194905	-0.580379	-0.593172	0.0892582	0.42463	0.115154	NA
CSS0041089	3	-0.284564	0.492348	-0.0801535	0.44783	-0.268348	0.380156	-0.170766	-0.231938	-0.284564	NA
CSS0041156	3	-0.0267139	0.590035	0.377726	0.289235	-0.590611	-0.347887	-0.146251	-0.133749	-0.0117839	Riboflavin metabolism (ko00740)
CSS0041296	3	0.433728	0.500817	0.204682	0.445078	-0.283087	-0.217802	0.104544	-0.482117	-0.705844	NA
CSS0041466	3	0.0596146	0.583554	0.314364	0.384583	0.0312854	-0.273486	-0.170073	-0.516526	-0.413316	NA
CSS0041624	3	-0.277664	0.493203	0.251511	0.0984686	-0.328376	-0.24003	-0.177554	0.189593	-0.0091519	Carotenoid biosynthesis (ko00906)
CSS0041726	3	0.212325	0.671003	-0.226985	-0.100249	-0.410742	-0.743399	-0.0209902	0.374578	0.244459	NA
CSS0041820	3	0.00289875	0.349776	0.650842	0.0260052	-0.230054	-0.340717	-0.165261	-0.046465	-0.247025	NA
CSS0041929	3	-0.186671	0.660897	-0.212792	0.00755501	-1.01277	0.482111	0.494182	0.43627	-0.668785	DNA replication (ko03030)
CSS0042012	3	-0.360011	-0.246227	0.300767	1.12733	-0.0062913	0.205046	-0.275233	-0.312434	-0.432942	Isoquinoline alkaloid biosynthesis (ko00950)
CSS0042095	3	0.568019	-1.19719	1.42196	0.0794754	-0.404839	-0.648919	0.545339	0.756282	-1.12013	NA
CSS0042337	3	0.0589897	0.348539	0.231883	0.390758	-0.28999	-0.402049	-0.0462336	-0.251439	-0.0404587	NA
CSS0042539	3	-0.161317	0.00846504	0.354397	0.875074	-0.345814	-0.198006	-0.553863	0.0948157	-0.0737532	Glycine, serine and threonine metabolism (ko00260);; Tyrosine metabolism (ko00350);; Phenylalanine metabolism (ko00360);; beta-Alanine metabolism (ko00410);; Isoquinoline alkaloid biosynthesis (ko00950);; Tropane, piperidine and pyridine alkaloid biosynthesis (ko00960)
CSS0043024	3	0.093357	-0.00241098	0.58833	0.150959	-0.131313	0.170072	-0.242232	0.132742	-0.759504	mRNA surveillance pathway (ko03015)
CSS0043095	3	0.187199	1.46168	0.245888	0.190678	-0.448224	-1.23829	-0.276618	0.187139	-0.309454	ABC transporters (ko02010)
CSS0043115	3	0.290765	0.380583	0.20277	0.266484	-0.614731	-0.0538316	0.00767771	-0.504051	0.0243336	NA
CSS0043348	3	0.598298	0.930641	0.248336	0.134502	-0.851397	-1.52373	0.303182	0.17087	-0.0107054	Histidine metabolism (ko00340)
CSS0043602	3	0.261952	0.0213214	0.354847	0.378814	-0.447592	-0.440284	-0.344705	0.124172	0.0914749	NA
CSS0043961	3	-0.0653043	0.436641	0.409389	0.466407	-0.468748	-0.54222	0.264174	-0.122208	-0.37813	NA
CSS0044146	3	0.293803	0.449965	0.247529	0.33084	-0.682757	-0.703777	0.164275	-0.0459975	-0.0538808	NA
CSS0045936	3	0.656879	0.118524	0.0389425	0.503925	-0.227887	0.0579603	0.180516	-1.18456	-0.144295	NA
CSS0046488	3	-0.0299346	-0.301841	0.53304	0.480286	-0.359509	-0.589564	0.130325	0.0618863	0.075312	NA
CSS0046592	3	1.01168	0.4442	-0.501699	-0.644534	-0.162671	-0.0311505	-0.23221	0.198035	-0.0816541	NA
CSS0046770	3	-0.267114	-0.211414	0.515983	1.11788	-0.240563	-0.0343011	-0.0468327	-0.452048	-0.381591	Plant hormone signal transduction (ko04075)
CSS0047128	3	-0.249808	-0.133485	0.202467	1.20771	-0.0921454	-0.0860553	-0.578559	-0.12225	-0.147872	Plant-pathogen interaction (ko04626)
CSS0047294	3	0.10398	0.734064	0.609835	0.409147	-0.500072	-0.651043	-0.249742	-0.296722	-0.159446	Ribosome biogenesis in eukaryotes (ko03008);; Circadian rhythm - plant (ko04712)
CSS0047570	3	0.0426255	0.427846	0.319229	0.359744	-0.0328692	-0.731255	-0.106308	0.214289	-0.4933	NA
CSS0047610	3	-0.181014	-0.242699	0.217367	1.0804	0.0231173	-0.00577079	-0.543486	-0.135052	-0.212862	NA
CSS0047968	3	0.347725	0.500231	0.27841	0.213936	-0.544138	-1.09451	0.00470779	0.497188	-0.203553	NA
CSS0047976	3	-0.225465	0.159064	0.559165	0.578583	-0.297838	-0.249428	-0.307041	-0.102258	-0.114782	Endocytosis (ko04144)
CSS0048965	3	-0.179247	0.121235	0.706556	0.34947	-0.272548	-0.399114	-0.038902	-0.275862	-0.0115874	Amino sugar and nucleotide sugar metabolism (ko00520);; MAPK signaling pathway - plant (ko04016)
CSS0048999	3	0.264479	0.168669	0.178542	0.42868	-0.487679	0.174775	0.245892	-1.17974	0.206384	NA
CSS0049048	3	-0.201513	1.19176	0.394531	0.418375	-0.554288	-0.643601	-0.603549	0.440943	-0.442659	NA
CSS0049820	3	-0.681944	1.43889	0.667345	0.705628	-0.526272	-1.04026	-0.277161	-0.187293	-0.0989344	MAPK signaling pathway - plant (ko04016);; Plant hormone signal transduction (ko04075);; Plant-pathogen interaction (ko04626)
CSS0050501	3	-0.213703	0.454024	0.461105	0.149899	-0.357858	0.184138	-0.00753878	-0.588021	-0.0820437	NA
Camellia_sinensis_newGene_11012	3	-0.00383283	0.831729	0.545717	0.231355	-0.420601	-0.417969	0.0270215	-0.296277	-0.497142	NA
Camellia_sinensis_newGene_11218	3	0.213108	0.330431	0.265295	-0.0394245	-0.528888	-0.512882	0.0121755	0.331771	-0.0715866	NA
Camellia_sinensis_newGene_11219	3	0.233745	0.489788	0.368516	0.242862	-0.360242	-0.922513	0.0306585	-0.0558213	-0.0269928	NA
Camellia_sinensis_newGene_1182	3	0.269738	0.28536	-0.453317	0.814608	-0.374012	-0.373619	0.272147	-0.0357305	-0.405175	Diterpenoid biosynthesis (ko00904)
Camellia_sinensis_newGene_12461	3	-0.521729	0.104225	0.464268	0.780142	-0.0425055	-0.109915	-0.312656	-0.308641	-0.0531882	NA
Camellia_sinensis_newGene_13478	3	0.0524506	-0.0028385	0.463735	0.317517	-0.489525	-0.276657	-0.0640361	-0.0912695	0.090623	NA
Camellia_sinensis_newGene_14737	3	0.0387291	0.489789	0.427475	-0.141686	0.0522241	0.100013	-0.252152	-0.356104	-0.358287	NA
Camellia_sinensis_newGene_15384	3	0.0356959	0.678207	0.46269	0.0840971	-0.481309	-0.351164	0.0121161	-0.156261	-0.284072	NA
Camellia_sinensis_newGene_17560	3	0.142765	0.334229	0.48263	-0.07565	-0.484167	0.0184741	-0.200217	-0.0456615	-0.172404	NA
Camellia_sinensis_newGene_18405	3	0.0484903	-0.258007	0.0777227	0.0227773	-0.316131	-0.238551	0.0378339	0.854258	-0.228394	NA
Camellia_sinensis_newGene_19164	3	0.128479	0.340396	-0.0191623	0.323824	-0.462693	-0.429487	0.190013	0.0633006	-0.13467	NA
Camellia_sinensis_newGene_22652	3	0.833757	0.540298	-0.132653	0.464412	-0.525847	-0.613181	0.595008	-0.274029	-0.887765	NA
Camellia_sinensis_newGene_22942	3	0.405901	0.406117	0.153397	0.476687	-0.267653	-0.340139	0.191842	-0.645783	-0.380369	NA
Camellia_sinensis_newGene_23377	3	0.375612	-0.00788102	0.289826	0.204639	-0.985666	-0.334129	0.296358	-0.0448643	0.206104	NA
Camellia_sinensis_newGene_26813	3	-0.00579495	0.394342	0.0455708	0.216513	-0.547499	-0.458605	0.143963	0.325593	-0.114083	NA
Camellia_sinensis_newGene_2707	3	-0.276016	-0.154936	0.0642493	1.12954	-0.031424	-0.185749	-0.348884	-0.137214	-0.0595696	NA
Camellia_sinensis_newGene_27133	3	-0.0625231	-0.153314	-0.00693362	0.100776	-0.283929	-0.118776	-0.101929	0.602168	0.0244616	NA
Camellia_sinensis_newGene_27882	3	-0.108018	0.650419	0.524235	0.246578	-0.44357	-1.04482	-0.00189894	0.317419	-0.140344	NA
Camellia_sinensis_newGene_28063	3	0.0202354	0.639114	0.163708	0.286989	-0.251704	-0.82789	-0.0170404	0.306464	-0.319876	NA
Camellia_sinensis_newGene_28065	3	-0.111255	0.444034	0.430019	0.423058	0.00723871	-1.01154	-0.253243	0.287394	-0.215711	NA
Camellia_sinensis_newGene_30793	3	0.0459533	-0.0703074	-0.273176	0.188537	-0.27777	-0.302713	0.232141	0.86416	-0.406825	SNARE interactions in vesicular transport (ko04130)
Camellia_sinensis_newGene_31430	3	0.438895	0.697438	-0.0780412	-0.0479816	-0.435599	-0.325884	0.0865746	-0.110138	-0.225263	NA
Camellia_sinensis_newGene_32415	3	-0.0536124	0.863634	0.414355	0.285086	-0.866987	-1.14649	0.170945	0.31299	0.0200819	NA
Camellia_sinensis_newGene_32522	3	1.03085	1.20245	0.324021	-1.04642	0.432871	-1.04642	0.344603	-1.04642	-0.195537	Linoleic acid metabolism (ko00591);; alpha-Linolenic acid metabolism (ko00592)
Camellia_sinensis_newGene_3710	3	0.22146	0.205234	0.833735	0.252612	-0.548154	-0.596608	-0.0301162	0.00665582	-0.344818	NA
Camellia_sinensis_newGene_643	3	0.00465921	0.761419	0.130508	0.535261	-0.52963	-0.747959	0.540609	-0.623948	-0.0709187	Aminoacyl-tRNA biosynthesis (ko00970)
Camellia_sinensis_newGene_6769	3	-0.112812	0.437478	-0.0216257	0.473402	0.315806	-0.0530101	0.144083	-0.552213	-0.631107	NA
Camellia_sinensis_newGene_6905	3	0.225988	-0.242396	-0.521376	0.389162	-0.313693	-0.345878	0.389718	0.586738	-0.168263	Protein processing in endoplasmic reticulum (ko04141)
Camellia_sinensis_newGene_722	3	0.208771	0.459915	0.446475	0.185359	-0.659689	-0.759574	0.159964	0.108346	-0.149567	NA
CSS0002402	4	-1.01078	1.84371	0.557989	-0.384856	0.134258	-1.23043	-0.844222	0.922777	0.0115522	MAPK signaling pathway - plant (ko04016);; Plant hormone signal transduction (ko04075);; Plant-pathogen interaction (ko04626)
CSS0003034	4	-0.490699	1.11412	1.14729	-0.149174	-0.701617	-0.745306	-0.585269	-0.0951663	0.50582	Amino sugar and nucleotide sugar metabolism (ko00520)
CSS0003901	4	-0.581026	0.89014	0.926596	0.391243	-0.783486	-0.558687	-1.12257	0.33867	0.499117	NA
CSS0005737	4	-1.19323	2.28054	2.07978	-0.383589	-1.26493	-1.38779	-0.972555	0.521194	0.320582	NA
CSS0006079	4	-0.689983	1.32633	1.43666	-0.550407	-0.777038	-0.776838	-0.722827	-0.00255171	0.756661	NA
CSS0006633	4	-1.2021	1.03895	1.54234	0.434746	-0.685266	-0.601698	-0.610749	-0.39457	0.478355	NA
CSS0007135	4	-0.899092	1.72407	1.75903	0.5503	-1.0463	-1.18485	-0.915985	-0.147695	0.160519	NA
CSS0007705	4	-0.308301	1.15084	1.00379	-1.10949	-0.844362	-0.741773	-0.571739	0.742204	0.678835	NA
CSS0007799	4	-0.880408	1.04025	1.51746	0.0991275	-0.777254	-0.924224	-0.501711	0.0178982	0.408867	MAPK signaling pathway - plant (ko04016);; Plant hormone signal transduction (ko04075);; Plant-pathogen interaction (ko04626)
CSS0010250	4	-0.615854	1.04866	1.4592	-0.501667	-0.962382	-1.11229	-0.831955	1.05548	0.46081	NA
CSS0010691	4	-0.889543	0.770681	1.2345	0.123981	-0.697876	-0.996691	-0.25634	0.210938	0.500346	NA
CSS0011342	4	-1.01082	1.34368	1.92792	-0.476435	-0.548616	-0.655236	-0.839438	-0.513289	0.772232	NA
CSS0011775	4	-0.441416	0.814612	1.8514	-0.952481	-1.82967	-0.842588	-0.836718	0.686035	1.55083	Amino sugar and nucleotide sugar metabolism (ko00520)
CSS0011780	4	-0.27194	1.82574	2.23207	-0.298567	-2.26587	-1.4483	-0.551368	-0.0832803	0.861522	NA
CSS0011941	4	-0.5618	1.2949	1.15229	-0.669285	-0.639009	-0.670768	-0.663183	0.266155	0.490701	NA
CSS0012039	4	-0.648639	0.954111	1.03374	-0.236786	-0.395673	-0.653491	-0.450587	0.203041	0.194282	Plant-pathogen interaction (ko04626)
CSS0012076	4	-0.137639	1.13661	0.958839	-0.86882	-0.64477	-0.709884	-0.324172	0.303349	0.286493	NA
CSS0012293	4	-0.704311	0.650016	1.28597	-0.738572	-0.873313	0.0663935	-0.759554	-0.180833	1.25421	NA
CSS0013684	4	-0.617983	1.72132	1.95751	-0.272908	-1.4333	-1.1017	-0.653154	-0.26398	0.664195	NA
CSS0013716	4	-1.20758	1.36289	1.22678	-0.346952	-0.299706	-1.38066	-0.428045	0.526604	0.546669	NA
CSS0013848	4	-0.729881	1.38788	1.05336	0.0690772	-0.578399	-1.05973	-0.582754	0.361675	0.0787737	NA
CSS0013894	4	-0.829808	1.19076	1.12131	-0.355455	-0.596281	-0.525669	-0.612526	0.14923	0.458434	NA
CSS0014087	4	-0.765986	1.67467	0.962337	-0.244553	-0.858135	-0.971042	-0.514877	0.377466	0.340116	MAPK signaling pathway - plant (ko04016);; Plant hormone signal transduction (ko04075)
CSS0014169	4	-0.679212	1.01705	1.31286	-0.66481	-0.34682	-0.507043	-0.824762	0.123674	0.569067	NA
CSS0014431	4	-1.41989	1.21523	1.34426	0.0590681	-0.405009	-1.41989	-0.422206	0.541103	0.507334	NA
CSS0014637	4	-0.451984	1.41495	2.11779	-1.20228	-1.99277	-1.24989	-0.472328	0.105162	1.73135	NA
CSS0014675	4	-0.303499	0.644624	1.02782	-0.812408	-0.368159	-0.842532	-0.565383	0.481338	0.738197	NA
CSS0015257	4	-0.573133	1.30039	0.984992	-0.666429	-0.237785	-0.331429	-0.706654	0.0907051	0.139344	Pentose and glucuronate interconversions (ko00040)
CSS0015433	4	-0.732844	1.10115	1.1887	-0.445695	-0.756214	-1.20886	-0.754898	1.06847	0.540188	NA
CSS0015557	4	-1.01832	1.1668	0.554648	0.548144	-0.152937	-1.43889	-0.0777536	0.413325	0.00498675	NA
CSS0016515	4	-0.517396	1.03119	1.29929	-0.43458	-0.49206	-0.524002	-0.427255	-0.120806	0.185617	NA
CSS0016559	4	-1.41397	1.37059	1.51269	-0.157481	-0.728147	-1.41397	-0.594024	0.677	0.747319	NA
CSS0017559	4	-0.380211	1.13357	1.33469	-0.385107	-0.754348	-0.567527	-0.435109	-0.416274	0.470314	NA
CSS0017745	4	-0.900687	1.81615	2.36425	-0.928304	-1.00323	-0.941558	-0.905436	-0.337651	0.836471	Betalain biosynthesis (ko00965)
CSS0019064	4	-0.753984	1.21446	1.24252	-0.285036	-0.716502	-0.280765	-0.497075	-0.211252	0.287637	NA
CSS0019602	4	-1.30969	1.09756	1.44309	-0.335238	-0.702481	-1.04947	-0.461346	0.469002	0.84858	NA
CSS0020215	4	-0.871933	0.781381	1.89935	-0.852788	-0.571671	-0.461875	-0.737571	-0.112512	0.927618	NA
CSS0020810	4	-0.233944	1.01508	0.70435	-0.142435	-0.832716	-1.33648	-0.340327	0.920139	0.246328	NA
CSS0021462	4	-0.459844	1.78575	1.27423	-0.541798	-1.17292	-1.05322	-0.901123	0.373476	0.695454	NA
CSS0021923	4	-0.50698	0.949489	1.37197	-0.307543	-0.647249	-0.537941	-0.671743	-0.185018	0.535019	NA
CSS0022854	4	-0.78344	1.84923	2.27914	-1.03265	-1.4706	-1.00571	-0.816957	0.167232	0.813762	NA
CSS0023918	4	-0.294513	1.50595	0.97778	0.177177	-0.640479	-0.933957	-0.747516	-0.0538511	0.00941472	MAPK signaling pathway - plant (ko04016);; Plant hormone signal transduction (ko04075);; Plant-pathogen interaction (ko04626)
CSS0024168	4	-0.526603	1.10657	1.12588	-0.482826	-0.518428	-0.996713	-0.716453	0.795872	0.212701	NA
CSS0024698	4	-0.288385	1.85054	2.28479	-0.442932	-2.45857	-1.45098	-0.472092	0.0962016	0.881423	NA
CSS0025370	4	-0.456865	1.20487	0.957569	-0.351608	-0.848926	-0.837653	-0.259148	0.420596	0.171166	NA
CSS0025476	4	-0.889017	1.375	1.50291	-0.946404	-0.924054	-1.66365	-0.947141	1.15282	1.33953	NA
CSS0026290	4	-0.853804	0.959766	1.07516	0.696982	-0.515644	-1.24803	-0.424789	0.29906	0.0113004	MAPK signaling pathway - plant (ko04016);; Plant hormone signal transduction (ko04075);; Plant-pathogen interaction (ko04626)
CSS0026319	4	-1.36106	1.45699	1.40287	-0.574698	-0.423015	-1.2468	-0.519989	0.685984	0.579715	NA
CSS0026592	4	-1.04377	0.761624	1.98897	0.146975	-0.473933	-0.741358	-0.751908	-0.798652	0.912046	NA
CSS0029008	4	-0.848137	1.03586	1.29268	-0.160166	-0.50603	-0.756577	-0.450862	0.0877118	0.305519	MAPK signaling pathway - plant (ko04016);; Plant-pathogen interaction (ko04626)
CSS0029626	4	-1.18891	1.82354	1.37322	-0.759049	-0.625542	-0.917327	-1.08362	0.904528	0.473153	NA
CSS0029888	4	-0.782883	1.57995	1.87368	-0.968512	-1.06903	-1.34794	-0.93844	0.50037	1.15281	NA
CSS0029952	4	-0.821916	0.857945	2.06104	0.0217787	-0.377063	-0.532813	-0.443887	-1.31925	0.554162	NA
CSS0030813	4	-1.58329	1.18179	1.69613	-0.450196	-0.710845	-0.641874	-0.596526	0.141266	0.963547	Purine metabolism (ko00230);; Pyrimidine metabolism (ko00240);; Starch and sucrose metabolism (ko00500);; Riboflavin metabolism (ko00740);; Nicotinate and nicotinamide metabolism (ko00760);; Pantothenate and CoA biosynthesis (ko00770)
CSS0031239	4	-0.101479	0.982671	1.01975	-0.416596	-0.45048	-0.894703	-0.65074	0.238469	0.273111	NA
CSS0031776	4	-0.645565	0.600816	1.70323	-0.429258	-0.740386	-0.22893	-0.65989	-0.32672	0.726706	NA
CSS0032787	4	-0.933322	0.803121	1.79978	-0.915785	-0.650344	-0.469815	-0.873611	0.156397	1.08358	NA
CSS0032992	4	-0.509822	0.878473	0.954802	0.0442543	-0.981661	-0.396968	-0.834796	0.218743	0.626975	Diterpenoid biosynthesis (ko00904)
CSS0033148	4	-0.88146	1.09896	1.32307	0.263502	-0.561935	-1.26311	-0.530945	0.19345	0.35847	MAPK signaling pathway - plant (ko04016);; Plant hormone signal transduction (ko04075);; Plant-pathogen interaction (ko04626)
CSS0033400	4	0.416089	1.36273	1.36102	0.20079	-1.03659	-2.4952	0.0947277	0.115842	-0.019409	NA
CSS0033696	4	-2.31635	1.88602	2.07485	-0.0367636	-1.09964	-2.31418	-0.500533	1.17658	1.13002	NA
CSS0034609	4	-0.329593	1.63001	1.40881	-0.350613	-1.33422	-1.02406	-0.247507	0.0814176	0.165742	NA
CSS0036285	4	-0.51528	1.35527	0.894283	-0.347047	-0.560247	-0.772952	-0.52133	0.365895	0.101412	MAPK signaling pathway - plant (ko04016);; Plant hormone signal transduction (ko04075)
CSS0036321	4	-0.912137	1.33288	1.45605	-0.912137	-0.912137	-0.912137	-0.338631	0.0475154	1.15074	NA
CSS0037124	4	-0.540922	0.572235	1.47619	-0.337163	-0.785391	-1.15097	-0.215461	-0.0706038	1.05209	NA
CSS0037541	4	-0.807773	0.751239	1.37719	-0.278048	-0.349641	-0.725825	-0.664551	-0.134259	0.831665	NA
CSS0037708	4	-0.543417	0.898888	0.977331	-0.564162	-0.703101	-0.146626	-0.796225	0.168946	0.708365	NA
CSS0039048	4	-0.847214	1.12727	2.5457	-0.712248	-1.32782	-1.20271	-0.650976	-0.343549	1.41155	Phenylpropanoid biosynthesis (ko00940)
CSS0039686	4	-0.711731	1.09608	1.14399	0.0385329	-0.616045	-0.641231	-0.6911	0.0564602	0.325043	NA
CSS0040915	4	-0.952327	1.67587	2.91942	-0.844536	-1.70567	-1.72637	-0.538997	-0.355398	1.52801	Phenylpropanoid biosynthesis (ko00940)
CSS0041713	4	-0.601681	0.536973	1.25713	-0.421749	-0.902531	-0.360996	-0.545755	0.0318499	1.00676	NA
CSS0041921	4	-1.77258	1.98024	1.55496	-0.508512	-0.835322	-1.6126	-1.20677	1.03784	1.36275	Phenylpropanoid biosynthesis (ko00940);; Flavonoid biosynthesis (ko00941);; Stilbenoid, diarylheptanoid and gingerol biosynthesis (ko00945)
CSS0042222	4	-0.988425	1.18942	1.1824	0.381216	-0.525798	-0.785615	-0.565162	-0.136128	0.2481	Glyoxylate and dicarboxylate metabolism (ko00630);; Carbon fixation in photosynthetic organisms (ko00710);; Carbon metabolism (ko01200)
CSS0042681	4	-0.345082	0.791701	1.20279	0.262686	-0.903316	-1.44499	-0.197199	0.0867912	0.546624	Glutathione metabolism (ko00480)
CSS0042859	4	-0.804809	1.1171	1.50119	-0.448818	-0.945239	-0.64758	-0.64006	0.516048	0.35217	NA
CSS0043054	4	-0.69764	0.578107	1.65982	-0.497894	-0.611729	-0.393545	-0.588981	-0.360204	0.91207	NA
CSS0043209	4	-0.636295	0.820701	0.772528	-0.78599	-0.275814	-0.670038	-0.499427	-0.0537612	1.3281	Plant-pathogen interaction (ko04626)
CSS0044367	4	-2.73796	2.1337	1.53532	0.135031	-0.157748	-1.05986	-1.46479	0.73522	0.88109	NA
CSS0046568	4	-1.31366	1.11761	1.65377	0.362837	-0.991945	-1.33857	-0.527165	-0.0601391	1.09727	MAPK signaling pathway - plant (ko04016);; Plant hormone signal transduction (ko04075);; Plant-pathogen interaction (ko04626)
CSS0046578	4	0.31414	1.4711	0.741866	-0.296037	-1.01931	-1.01728	-0.305688	-0.110059	0.22127	NA
CSS0047002	4	-0.773581	1.60576	1.0978	-0.158282	-0.82259	-1.36021	-0.39769	0.668993	0.139807	NA
CSS0047712	4	-0.330051	0.787001	0.834238	0.0635986	-1.20543	-1.24245	-0.199198	0.554376	0.737914	NA
CSS0047845	4	-0.5449	0.979429	1.08161	-0.579083	-0.556131	-0.470215	-0.850784	0.62264	0.317438	NA
CSS0047888	4	-0.354023	0.937209	1.30035	-0.256649	-0.983488	-0.682497	-0.75162	0.270145	0.520571	NA
CSS0047972	4	-0.296802	1.16634	0.95226	-0.731447	-0.562779	-0.527198	-0.674184	0.411232	0.262576	Plant hormone signal transduction (ko04075);; Circadian rhythm - plant (ko04712)
CSS0048668	4	-0.588542	1.56729	0.991704	-0.385015	-0.899888	-0.637654	-0.627933	0.475612	0.10442	MAPK signaling pathway - plant (ko04016)
CSS0049444	4	-0.728271	2.36759	1.89548	-0.728271	-0.728271	-0.728271	-0.728271	0.106562	-0.728271	NA
Camellia_sinensis_newGene_10369	4	-0.719649	0.565393	1.17632	-0.856051	-0.644035	-0.699952	-0.00519735	-0.00456025	1.18773	NA
Camellia_sinensis_newGene_17859	4	-1.3588	1.4982	1.53527	-0.457993	-0.738658	-1.18822	-1.05114	0.433586	1.32774	Phenylpropanoid biosynthesis (ko00940);; Flavonoid biosynthesis (ko00941);; Stilbenoid, diarylheptanoid and gingerol biosynthesis (ko00945)
Camellia_sinensis_newGene_2100	4	-0.74654	1.38876	1.17234	-0.698453	-0.324886	-0.234065	-1.05002	-0.00757897	0.500439	Endocytosis (ko04144)
Camellia_sinensis_newGene_22146	4	-0.345962	0.596668	1.12717	-0.800026	-0.91205	-0.431464	-0.392511	0.321465	0.836711	Protein processing in endoplasmic reticulum (ko04141)
Camellia_sinensis_newGene_2575	4	-0.0503651	1.79595	0.667034	0.641553	-1.1813	-1.57865	-0.901417	0.78138	-0.174192	Cysteine and methionine metabolism (ko00270);; Glutathione metabolism (ko00480)
Camellia_sinensis_newGene_26728	4	-0.341214	1.37818	0.794801	-0.579234	-0.530779	-0.554314	-0.576065	0.228398	0.180227	NA
Camellia_sinensis_newGene_32323	4	-0.322838	1.39713	1.31739	-0.542315	-0.319308	-0.729163	-0.726519	-0.440652	0.366271	NA
Camellia_sinensis_newGene_32563	4	-0.696246	2.53165	1.26656	-0.0652406	-1.00328	-1.03208	-0.746211	-0.482783	0.227636	NA
Camellia_sinensis_newGene_6932	4	-0.610404	1.0451	0.797837	-0.470105	-0.306885	-0.599074	-0.602804	0.03564	0.710696	Phenylpropanoid biosynthesis (ko00940);; Flavonoid biosynthesis (ko00941);; Stilbenoid, diarylheptanoid and gingerol biosynthesis (ko00945)
CSS0001267	5	-0.0522792	0.48856	0.583777	-0.357491	-0.69243	-0.757845	-0.132996	0.583878	0.336826	NA
CSS0001484	5	0.444854	-0.26457	-0.203903	-0.680444	0.191397	-0.160445	-0.337082	0.26979	0.740402	NA
CSS0001772	5	-0.354802	0.0943674	0.911836	-0.751318	-1.42203	0.114256	-0.406503	0.531213	1.28298	NA
CSS0003337	5	-0.382434	-0.00692436	-0.0843044	-0.309249	-0.233173	-0.329797	-0.411548	0.877742	0.879687	Glycolysis / Gluconeogenesis (ko00010);; Ascorbate and aldarate metabolism (ko00053);; Fatty acid degradation (ko00071);; Valine, leucine and isoleucine degradation (ko00280);; Lysine degradation (ko00310);; Arginine and proline metabolism (ko00330);; Histidine metabolism (ko00340);; Tryptophan metabolism (ko00380);; beta-Alanine metabolism (ko00410);; Glycerolipid metabolism (ko00561);; Pyruvate…
CSS0004204	5	-0.288858	0.249665	0.122131	-0.398502	-0.397124	-0.374714	-0.369746	0.305703	1.15144	NA
CSS0004274	5	0.466067	0.451056	0.268671	-0.0302451	-0.629556	-1.39136	0.167192	0.455993	0.242182	NA
CSS0005757	5	-0.547985	0.355685	0.403274	-0.594986	-0.631626	-0.197716	-0.352118	0.700382	0.86509	NA
CSS0006437	5	0.68128	-0.348628	0.784781	-0.402985	-1.35945	-0.679	-0.099231	0.21987	1.20337	NA
CSS0008899	5	-0.439578	0.0901427	-0.0101246	-0.595704	-0.214731	-0.504317	-0.475195	0.946372	1.20313	Glycolysis / Gluconeogenesis (ko00010);; Ascorbate and aldarate metabolism (ko00053);; Fatty acid degradation (ko00071);; Valine, leucine and isoleucine degradation (ko00280);; Lysine degradation (ko00310);; Arginine and proline metabolism (ko00330);; Histidine metabolism (ko00340);; Tryptophan metabolism (ko00380);; beta-Alanine metabolism (ko00410);; Glycerolipid metabolism (ko00561);; Pyruvate…
CSS0009078	5	1.346	-1.23087	0.841402	-0.0523997	-2.06322	-1.19929	0.336549	0.526128	1.4957	NA
CSS0009166	5	-0.375565	0.454043	-0.431618	-0.894614	-0.288076	-0.592695	-0.382667	1.41473	1.09646	NA
CSS0009220	5	-0.0728723	0.0147898	-0.498281	-0.735065	0.343469	-0.29251	-0.259432	0.916201	0.583701	NA
CSS0011093	5	0.21047	0.0290288	0.403179	-0.181052	-1.15842	-0.987001	0.182305	0.5597	0.941794	Isoflavonoid biosynthesis (ko00943)
CSS0011260	5	0.314792	-0.196016	0.288715	-0.230024	-0.67225	-0.816774	0.174101	0.270235	0.867221	NA
CSS0012622	5	0.149236	-0.134172	-0.548472	-0.853206	-0.855916	-0.529703	0.798807	1.40045	0.572973	NA
CSS0013799	5	0.0772117	-0.457689	0.58309	-0.289445	-0.513209	-0.236997	0.00150346	-0.552884	1.38842	NA
CSS0014477	5	-0.0832736	-0.33399	0.160409	-0.736301	-0.233053	-0.668071	0.12529	0.927627	0.841363	NA
CSS0014863	5	-0.532955	-0.62372	0.909621	0.183877	-0.769847	-0.16947	-0.953227	0.76263	1.19309	NA
CSS0015519	5	0.337545	0.0944859	0.728957	-0.267192	-1.18366	-0.380977	-0.00484043	0.0783519	0.597327	Starch and sucrose metabolism (ko00500)
CSS0016167	5	0.280397	1.36935	0.59281	-2.92051	-1.18443	-2.37913	-0.132859	2.45422	1.92016	NA
CSS0016450	5	-0.883767	0.152208	0.909743	-0.611214	0.0191644	-0.97206	-0.420202	0.911401	0.894727	NA
CSS0017813	5	0.91428	-0.669474	0.55857	-0.140134	-1.3515	-0.548406	0.404912	0.0189602	0.812788	NA
CSS0019985	5	-0.201445	-0.119449	-0.265435	-0.504035	-0.257021	-0.33151	-0.256682	1.40051	0.535069	NA
CSS0020252	5	-0.157252	-0.13405	-0.392514	-0.890235	-0.78521	-0.549722	0.589524	1.5639	0.755559	NA
CSS0022040	5	0.103177	0.213922	0.00518428	-0.377347	-0.412404	-0.130325	-0.000480849	0.372182	0.226092	MAPK signaling pathway - plant (ko04016);; Plant-pathogen interaction (ko04626)
CSS0022304	5	-0.297442	-0.119091	-0.327279	-0.699204	-0.308394	-0.302246	-0.280581	1.19415	1.14009	NA
CSS0023475	5	1.14742	-0.241522	-0.0321876	-0.607194	-1.21123	-0.783327	0.979471	0.337477	0.411096	NA
CSS0025346	5	0.323327	0.264948	-0.0210452	0.579188	-0.598488	-1.44941	-0.25	0.827507	0.323977	NA
CSS0025546	5	-0.370678	0.413936	0.770276	-0.646717	-0.82176	-0.283513	-0.937816	0.637706	1.23857	NA
CSS0028563	5	0.398806	-0.240894	0.122084	-0.860403	-0.894022	-0.567745	-0.102295	0.491222	1.65325	NA
CSS0029087	5	1.37704	-0.326966	1.03454	-0.986679	-2.19323	-1.30844	0.0974105	0.317022	1.98931	NA
CSS0030935	5	-0.332911	0.312042	0.669142	-1.07904	-0.304496	-1.02603	-0.378993	1.1031	1.03718	NA
CSS0031357	5	0.179088	-0.641529	0.141814	-0.300019	-0.665218	-0.098734	0.19149	0.627402	0.565706	NA
CSS0031769	5	-0.158557	0.40618	0.401695	-0.550316	-0.603096	-0.618522	-0.076669	0.70061	0.498674	NA
CSS0032717	5	0.0744914	0.144723	1.06129	-0.955715	0.039768	-0.816072	-0.394526	0.836105	0.00993707	Glyoxylate and dicarboxylate metabolism (ko00630);; Butanoate metabolism (ko00650);; Carbon metabolism (ko01200)
CSS0032813	5	0.143564	0.983691	0.530308	-0.413905	-0.811273	-1.08392	-0.278677	0.637374	0.292841	NA
CSS0033234	5	-0.334098	0.800712	0.36671	-0.381249	-0.181886	-1.1437	-0.378892	0.848222	0.404181	Tyrosine metabolism (ko00350);; Phenylalanine metabolism (ko00360)
CSS0034389	5	0.190496	0.596634	-0.50029	-0.892494	-0.0284554	-0.220728	-0.405867	1.03073	0.229973	Tryptophan metabolism (ko00380);; Glucosinolate biosynthesis (ko00966);; 2-Oxocarboxylic acid metabolism (ko01210)
CSS0034454	5	-0.0953522	0.411209	0.573865	-0.659862	0.12013	-0.98509	-0.747657	1.43017	-0.0474154	Arginine biosynthesis (ko00220);; Alanine, aspartate and glutamate metabolism (ko00250);; Nitrogen metabolism (ko00910);; Carbon metabolism (ko01200)
CSS0034475	5	-0.521667	0.0600346	1.10913	-0.556489	-1.4341	0.209733	-0.73236	0.396209	1.4695	Galactose metabolism (ko00052)
CSS0034596	5	-0.0612472	0.485203	0.607795	-0.379607	-0.649468	-0.872336	-0.174928	0.548765	0.495824	NA
CSS0034738	5	0.0432555	-0.722319	-0.0845029	0.0122332	0.0144409	-0.834564	0.24937	0.815	0.507086	NA
CSS0034970	5	0.542109	-0.0520602	0.632786	-0.696448	-1.19548	-1.04666	0.0359639	0.296595	1.4832	NA
CSS0034986	5	0.849869	-0.439495	0.642129	-0.388155	-1.01799	-0.498076	-0.342827	0.0620805	1.13246	NA
CSS0035800	5	0.883181	-0.601635	0.709358	-0.23093	-1.45469	-0.417912	0.3454	-0.186269	0.953497	Ubiquitin mediated proteolysis (ko04120)
CSS0036450	5	0.0908938	-0.260607	0.112638	-0.950154	0.781162	-0.576528	0.132527	0.410852	0.259216	Porphyrin and chlorophyll metabolism (ko00860)
CSS0039071	5	0.0150573	-0.313677	0.931943	0.0111643	0.243605	-2.46485	0.518259	0.604401	0.4541	NA
CSS0039937	5	-0.00311525	-0.286365	-0.337543	-0.491362	-0.804909	-0.421852	0.46063	1.35477	0.529749	NA
CSS0040692	5	-0.333345	0.104282	0.43089	0.0119598	-0.655357	-0.753308	-0.754974	0.648932	1.30092	Diterpenoid biosynthesis (ko00904)
CSS0041127	5	-0.239247	1.04978	0.050337	-1.21882	-0.433845	-1.08408	-0.343104	1.46581	0.753172	NA
CSS0041171	5	-0.31475	0.748147	0.729494	-0.339369	-0.629975	-1.19156	-0.206599	0.81189	0.392718	NA
CSS0042247	5	-0.663904	0.87509	0.4405	-0.91711	-1.08345	-1.12393	-0.517854	1.87376	1.1169	NA
CSS0042586	5	-0.375963	-0.542807	-0.559342	-1.17748	-1.17748	-1.17748	0.399437	1.08314	3.52799	NA
CSS0044328	5	-0.249534	-0.340985	0.313058	-0.908633	-0.186493	-0.618073	0.225688	0.909328	0.855645	NA
CSS0044578	5	0.411859	-0.528992	1.15313	-0.179083	-1.16921	-0.500891	0.153592	-0.599167	1.25877	NA
CSS0045053	5	0.412748	1.60116	-0.70498	-0.70498	-0.70498	-0.70498	0.0218024	-0.70498	1.48919	Oxidative phosphorylation (ko00190)
CSS0046243	5	-0.0100424	0.337698	0.161925	-0.395152	-0.781275	-0.817993	0.259328	0.728634	0.516877	MAPK signaling pathway - plant (ko04016);; Phosphatidylinositol signaling system (ko04070);; Plant-pathogen interaction (ko04626)
CSS0046303	5	0.00295778	0.844444	0.656566	-0.507118	-0.632562	-1.13226	-0.139818	0.265348	0.642447	NA
CSS0047512	5	0.0422352	-0.384423	-0.167552	-0.0135677	-0.269445	-0.229398	0.0410653	0.745582	0.235502	alpha-Linolenic acid metabolism (ko00592)
CSS0049649	5	-0.115198	0.812968	-0.235733	-1.28351	-0.588665	-0.945792	0.0152094	1.74964	0.591082	NA
CSS0050299	5	-0.237535	0.725071	0.511255	-0.516444	-0.377734	-1.06152	-0.00697336	0.738841	0.225039	NA
Camellia_sinensis_newGene_14967	5	-0.0848466	-0.26137	-0.0852146	-0.313729	-0.305211	-0.270274	-0.0158895	0.788715	0.547819	NA
Camellia_sinensis_newGene_1857	5	0.0838247	0.314686	0.381621	-0.0132547	-0.780825	-0.860698	0.0116343	0.630818	0.232194	NA
Camellia_sinensis_newGene_25135	5	0.353223	0.51184	0.396527	-0.21943	-0.902909	-0.836082	-0.303425	0.684984	0.315272	NA
Camellia_sinensis_newGene_25353	5	-0.35525	0.0956489	1.51996	-0.867166	-1.87851	-1.01453	-1.00854	0.741011	2.76737	NA
Camellia_sinensis_newGene_29523	5	0.460858	-0.771467	-0.335986	-0.812705	-0.242661	-0.24061	0.683151	0.615032	0.644387	NA
Camellia_sinensis_newGene_31910	5	-0.338452	-0.251375	0.00191114	-0.306366	-0.046802	0.225067	-0.404477	0.621532	0.498962	NA
Camellia_sinensis_newGene_8391	5	0.133625	0.0140961	-0.368083	-0.566931	-0.173722	-0.828364	-0.179399	1.30294	0.665841	NA
CSS0000333	6	-1.04096	-0.210809	0.450835	-0.406604	0.929535	-0.416613	0.089891	0.422042	0.182683	NA
CSS0000409	6	-0.0713463	0.251412	-0.916425	-0.116861	0.508686	0.232355	0.18451	0.387501	-0.459831	Cysteine and methionine metabolism (ko00270)
CSS0000504	6	-0.118284	-0.404147	-0.474126	0.198646	0.766735	0.395675	0.280217	-0.170626	-0.47409	NA
CSS0000558	6	-0.271736	-0.352583	-0.113914	-0.475076	0.979349	0.150851	-0.0909625	0.474548	-0.300477	Starch and sucrose metabolism (ko00500)
CSS0000731	6	-0.232886	-0.401243	-0.421385	-0.0458693	0.668704	0.557752	0.128569	0.0753249	-0.328967	NA
CSS0000787	6	-0.483252	0.525163	-0.381824	-0.231055	0.742565	0.635163	-0.506825	0.613309	-0.913244	Plant-pathogen interaction (ko04626)
CSS0000932	6	-0.602431	-0.384469	-0.0770088	0.176736	0.994767	0.992937	-0.371402	-0.566062	-0.163067	Sesquiterpenoid and triterpenoid biosynthesis (ko00909)
CSS0001543	6	-0.320773	-0.264575	-0.114013	-0.44206	0.697193	0.182131	-0.331237	0.831212	-0.237878	Pentose and glucuronate interconversions (ko00040)
CSS0002291	6	0.0785684	-0.474207	-0.785094	0.0125385	0.710158	0.32985	0.306386	0.248363	-0.426564	NA
CSS0002350	6	-1.05649	0.101406	0.0115795	-0.55354	1.2144	0.769085	-0.845033	0.521561	-0.162974	NA
CSS0002618	6	-0.240301	-0.377942	-0.513125	0.0836721	0.960482	0.436273	0.251653	0.154577	-0.75529	NA
CSS0003553	6	-0.0966223	-0.59283	-0.438468	-0.449078	1.32861	0.728443	-0.0472066	0.440298	-0.873149	Starch and sucrose metabolism (ko00500)
CSS0004004	6	-0.114352	-0.467929	-0.204242	-0.170785	0.741669	0.0530157	0.159274	0.0268695	-0.0235197	NA
CSS0004017	6	-0.168886	-0.559087	-0.168688	-0.0918249	0.562477	0.40695	-0.00564018	0.12537	-0.100671	NA
CSS0004022	6	-0.428779	-0.25395	-0.218737	-0.118096	0.713432	0.273823	-0.157685	0.19407	-0.00407883	NA
CSS0004548	6	-0.372027	-0.625149	-0.622607	-0.224015	1.31559	0.489205	-0.0154033	0.924529	-0.870124	Valine, leucine and isoleucine degradation (ko00280)
CSS0005199	6	-0.401724	-0.353221	-0.674027	0.367824	0.978231	0.474792	0.340175	0.167715	-0.899766	NA
CSS0005215	6	-0.0786002	-0.56943	-0.0890238	-0.516188	1.02042	0.635845	-0.138173	0.525623	-0.790475	Amino sugar and nucleotide sugar metabolism (ko00520);; MAPK signaling pathway - plant (ko04016)
CSS0006029	6	-0.169319	0.0268935	-0.690312	0.230908	0.629364	0.212503	0.17367	0.00322264	-0.41693	Phenylpropanoid biosynthesis (ko00940);; Flavonoid biosynthesis (ko00941);; Stilbenoid, diarylheptanoid and gingerol biosynthesis (ko00945)
CSS0006056	6	-0.645694	-0.0248755	-0.575579	-0.492833	1.43074	0.161136	-0.959133	1.10417	0.00207337	MAPK signaling pathway - plant (ko04016);; Plant hormone signal transduction (ko04075);; Plant-pathogen interaction (ko04626)
CSS0006286	6	-0.103715	-0.790774	0.299512	0.208994	0.448474	0.0305674	0.0292867	0.273255	-0.395601	NA
CSS0006296	6	0.149035	-0.469801	-0.382482	0.20987	0.712337	0.432611	-0.0524462	-0.255351	-0.343773	NA
CSS0007743	6	-0.390698	-0.618656	-0.241753	-0.306694	1.26645	0.463024	0.0108209	0.386954	-0.569445	Phenylpropanoid biosynthesis (ko00940)
CSS0008046	6	-0.0921136	-0.515704	-0.438452	0.0609374	0.5411	0.418237	0.294557	0.239414	-0.507975	Lysine degradation (ko00310)
CSS0008126	6	-0.145442	-0.475742	-0.229321	0.128571	0.551262	0.487581	0.0927183	-0.0596759	-0.349951	NA
CSS0008179	6	-0.561524	0.181006	-0.181759	0.792828	0.539739	0.448709	-0.385525	-0.379724	-0.453751	Glycerophospholipid metabolism (ko00564)
CSS0008923	6	-0.428748	-0.362178	-0.0254349	-0.184429	1.07835	0.288207	-0.271828	0.389349	-0.483286	Starch and sucrose metabolism (ko00500)
CSS0009768	6	-0.120834	-0.308154	-0.444131	0.115696	0.769828	0.0800952	0.102844	0.348169	-0.543511	NA
CSS0010162	6	0.0386839	-0.457815	-0.299522	-0.0388213	0.560543	-0.0650608	0.14765	0.537879	-0.423536	NA
CSS0010410	6	-0.104195	-0.32143	-4.84639	-0.130651	1.31291	1.41401	-0.0348946	1.85048	0.860166	NA
CSS0010497	6	-0.0618204	-0.362917	-0.492993	0.00667448	0.67308	0.581139	0.268963	0.0527179	-0.664844	NA
CSS0011463	6	-0.419712	-0.520301	-0.483229	0.249491	0.819525	0.606706	0.326864	-0.160212	-0.419132	NA
CSS0012501	6	-0.707354	-0.432949	-0.297269	-0.454018	1.1132	0.615018	-0.302406	0.684413	-0.21864	NA
CSS0013903	6	-0.394289	-0.495592	-0.46528	-0.656152	1.30983	0.72469	-0.0329065	0.765355	-0.755655	Amino sugar and nucleotide sugar metabolism (ko00520)
CSS0015315	6	-0.133251	-0.469003	-0.485002	0.250963	0.744773	0.529119	0.226195	-0.162377	-0.501418	NA
CSS0015465	6	-0.293831	-0.517435	-0.288397	0.0848695	1.01421	0.621085	0.118512	-0.227572	-0.51144	MAPK signaling pathway - plant (ko04016)
CSS0015543	6	-0.454688	-0.0679866	-0.262735	-0.333868	0.971865	0.644803	-0.161207	-0.000600996	-0.335582	NA
CSS0015793	6	-0.400105	-0.4699	-0.548585	0.232575	1.00725	0.563851	0.235173	0.128403	-0.748664	NA
CSS0015961	6	-0.303458	-0.65111	-0.44599	0.330709	0.762494	0.752454	0.195385	-0.106042	-0.534443	NA
CSS0016062	6	-0.602074	-1.35044	-0.64696	0.110558	1.55413	0.928085	0.63984	0.433092	-1.06624	Indole alkaloid biosynthesis (ko00901)
CSS0016492	6	-0.111449	-0.23558	-0.220579	-0.150187	1.00538	0.775067	0.0673398	-0.427823	-0.702166	Cutin, suberine and wax biosynthesis (ko00073)
CSS0016675	6	-0.251725	-0.643059	-0.194514	-0.242338	1.13057	0.506212	0.175776	0.148998	-0.629919	NA
CSS0017103	6	-0.154493	-0.65895	-0.763263	-0.465887	1.31009	0.679538	0.182823	0.624248	-0.75411	Amino sugar and nucleotide sugar metabolism (ko00520)
CSS0017232	6	-0.155402	-0.253292	-0.410772	-0.194674	0.925311	0.464549	-0.170567	-0.170271	-0.0348824	NA
CSS0017409	6	-0.402825	-1.13702	0.249468	0.080638	0.237272	1.12256	0.247819	-0.673515	0.27561	Diterpenoid biosynthesis (ko00904)
CSS0017837	6	-0.334648	-0.7139	-0.728349	0.318182	0.890017	0.418148	0.429032	0.346265	-0.624747	Phenylpropanoid biosynthesis (ko00940)
CSS0018422	6	-0.258137	-0.338806	-0.462643	0.0682456	0.7808	0.291603	0.292116	0.115978	-0.489157	NA
CSS0018783	6	-0.254901	-0.355956	-0.455257	0.153391	0.989993	0.195122	-0.15453	0.308507	-0.426369	NA
CSS0019180	6	-0.356832	-0.908677	-0.791896	-0.211726	1.47717	0.710576	0.418865	0.62279	-0.960267	Amino sugar and nucleotide sugar metabolism (ko00520)
CSS0019495	6	-0.702452	0.298299	-0.0636599	0.60915	0.472182	0.481804	-0.280091	-0.411122	-0.40411	NA
CSS0019793	6	-0.265299	-0.397505	-0.475116	0.216401	0.684803	0.180423	0.119494	0.301058	-0.364258	Phenylpropanoid biosynthesis (ko00940)
CSS0019949	6	-0.0834252	-0.613368	-0.102661	0.0603593	0.608207	0.672095	0.174994	-0.306356	-0.409844	Plant hormone signal transduction (ko04075)
CSS0019966	6	-0.780059	-0.157809	0.103006	-0.0964727	1.10922	1.02379	-0.505651	-0.408745	-0.287286	Sesquiterpenoid and triterpenoid biosynthesis (ko00909)
CSS0020007	6	-0.0891079	-0.414252	-0.351234	-0.00278555	0.622063	0.173235	0.205636	0.159189	-0.302744	NA
CSS0020022	6	0.0668367	-0.203922	-0.691442	-0.103511	0.583003	0.601901	-0.14845	0.140232	-0.244649	MAPK signaling pathway - plant (ko04016)
CSS0020074	6	-0.127743	-0.197174	-0.533434	0.0706153	0.855661	0.771079	0.0866349	-0.449881	-0.475758	Cutin, suberine and wax biosynthesis (ko00073)
CSS0021037	6	-0.357431	-0.779416	-0.475639	-0.504579	1.40884	0.787068	0.061547	0.671996	-0.812391	Amino sugar and nucleotide sugar metabolism (ko00520)
CSS0022583	6	-0.205272	-0.0523568	-0.614795	-0.134683	0.98178	0.46372	0.0285491	0.120318	-0.587261	NA
CSS0024001	6	-0.0444025	0.0334052	-0.304478	0.052915	0.334476	0.348936	-0.0680893	-0.0148988	-0.337863	ABC transporters (ko02010)
CSS0024220	6	-0.415117	-0.207117	-0.33098	-0.119007	0.900501	0.806146	-0.37424	0.252665	-0.512851	Phenylpropanoid biosynthesis (ko00940);; Flavonoid biosynthesis (ko00941);; Stilbenoid, diarylheptanoid and gingerol biosynthesis (ko00945)
CSS0024489	6	-0.118124	-0.508005	-0.095062	-0.862245	1.05987	0.495657	-0.070987	0.750179	-0.651284	Amino sugar and nucleotide sugar metabolism (ko00520);; MAPK signaling pathway - plant (ko04016)
CSS0024960	6	-0.0786631	-0.56369	-0.469281	-0.692055	1.26113	0.842822	0.0325654	0.42857	-0.761402	Amino sugar and nucleotide sugar metabolism (ko00520);; MAPK signaling pathway - plant (ko04016)
CSS0025239	6	-0.0385719	-0.199972	-0.557222	0.0724695	0.730252	0.471613	0.164925	-0.0646273	-0.578866	NA
CSS0026916	6	-0.0652985	-0.408233	-0.31919	-0.134306	0.490504	0.437488	-0.0777033	0.0623704	0.0143687	NA
CSS0027199	6	-0.585274	-0.258849	0.422517	-0.423026	0.787441	1.32144	-0.494909	-0.690396	-0.0789442	Nitrogen metabolism (ko00910)
CSS0027378	6	0.141968	-0.145429	-0.858386	0.0794375	0.865041	0.259544	0.352806	0.038699	-0.733681	NA
CSS0028040	6	-0.494173	-0.395697	-0.544857	-0.253545	1.03905	0.652297	0.511032	0.144539	-0.658648	Amino sugar and nucleotide sugar metabolism (ko00520)
CSS0028220	6	0.150949	-0.507146	-0.459189	-0.55511	1.2414	0.377037	-0.0321229	0.586626	-0.80244	Amino sugar and nucleotide sugar metabolism (ko00520)
CSS0028228	6	-0.477263	-0.509327	-0.866359	0.420349	1.36609	0.527022	0.0686624	0.258071	-0.787245	Tropane, piperidine and pyridine alkaloid biosynthesis (ko00960)
CSS0028484	6	-0.289604	-0.37377	-0.488294	0.222989	0.813717	0.43354	0.151291	0.10906	-0.57893	NA
CSS0029657	6	-0.207076	-0.866365	-0.812568	0.394049	1.20472	0.703611	0.364987	0.0191631	-0.80052	Protein processing in endoplasmic reticulum (ko04141)
CSS0030724	6	0.0998648	-0.470462	-0.585543	-0.4531	1.43049	0.44582	-0.0463684	0.589575	-1.01028	Amino sugar and nucleotide sugar metabolism (ko00520)
CSS0030792	6	-0.611937	-0.496518	-0.918134	-0.4654	1.65593	0.851945	0.411899	0.76823	-1.19602	Glycerolipid metabolism (ko00561)
CSS0030794	6	-0.324968	-0.376673	-0.287298	0.104322	0.856447	0.7692	0.215608	-0.244333	-0.712305	NA
CSS0030879	6	-0.556799	-0.297623	0.118197	-0.13767	1.17632	1.18625	-0.500826	-0.906659	-0.0811909	Sesquiterpenoid and triterpenoid biosynthesis (ko00909)
CSS0031107	6	-0.417064	-0.458751	-0.0631539	0.551714	0.573833	0.368897	-0.278247	-0.148542	-0.128687	NA
CSS0031508	6	-0.0787948	-0.228284	-0.564923	-0.0990093	0.646216	0.513248	0.183491	0.131893	-0.503838	NA
CSS0032075	6	-0.887176	-0.41385	-0.365933	-0.663505	1.26226	0.650527	-0.15767	0.951588	-0.376237	NA
CSS0032155	6	-0.540588	-0.281757	0.0554455	-0.00169724	0.685575	0.523575	-0.177595	-0.0631814	-0.199777	Tryptophan metabolism (ko00380)
CSS0033261	6	-0.21402	-0.357042	-0.430298	-0.00572502	1.02084	0.472438	0.0269573	0.156745	-0.669895	NA
CSS0033811	6	-0.496691	-0.244339	-0.960848	0.475878	1.13383	0.452027	0.0601705	0.552611	-0.972636	NA
CSS0034792	6	-0.427552	-0.669748	0.183846	-0.149142	0.443156	0.857005	-0.223216	-0.353811	0.339462	Sphingolipid metabolism (ko00600)
CSS0035375	6	-0.475036	0.358048	-0.11757	-0.47624	0.80143	0.751749	-0.696385	0.0447903	-0.190786	Sesquiterpenoid and triterpenoid biosynthesis (ko00909)
CSS0035519	6	-0.266807	-0.485319	-0.264458	0.170852	0.83197	0.0959828	0.24096	0.171499	-0.494679	NA
CSS0035879	6	-0.184361	-0.374663	-0.560682	0.350342	0.917776	0.295042	0.337665	-0.0345626	-0.746557	Homologous recombination (ko03440)
CSS0036263	6	-0.897689	0.0647858	0.00478934	0.336239	0.934241	0.65107	-0.72794	0.0180245	-0.38352	Phenylpropanoid biosynthesis (ko00940);; Flavonoid biosynthesis (ko00941);; Stilbenoid, diarylheptanoid and gingerol biosynthesis (ko00945)
CSS0037399	6	-1.03526	-1.26556	-0.980364	0.836541	1.76294	0.692582	0.603715	0.644355	-1.25895	Other types of O-glycan biosynthesis (ko00514)
CSS0037500	6	-0.251324	-0.0804332	-0.224837	-0.12524	1.34498	0.0843033	-0.23535	-0.371259	-0.140838	RNA transport (ko03013)
CSS0037909	6	-0.0157193	-0.680487	-0.643021	0.0552354	0.753417	0.754268	0.517176	-0.235222	-0.505647	Fatty acid biosynthesis (ko00061);; Biosynthesis of unsaturated fatty acids (ko01040);; Fatty acid metabolism (ko01212)
CSS0038779	6	-0.327634	0.127696	-0.778251	-0.22822	0.841639	0.266735	-0.0570072	0.549998	-0.394956	RNA transport (ko03013)
CSS0039110	6	0.0399198	-0.143738	-0.124163	-0.15361	0.833593	-0.105376	-0.148029	-0.0396696	-0.158927	Endocytosis (ko04144)
CSS0039132	6	-0.965282	0.154783	0.372632	0.182088	0.617693	0.498469	-0.248466	-0.398062	-0.213855	Carotenoid biosynthesis (ko00906)
CSS0039285	6	-0.23427	-0.758468	-0.486053	-0.27701	1.3251	0.565442	0.23658	0.543959	-0.915282	NA
CSS0040059	6	-0.524914	-0.472353	-0.528239	0.0386919	0.718515	0.357404	0.23419	0.355258	-0.178554	NA
CSS0041104	6	-0.368624	0.160439	-0.655128	-0.354566	0.742686	0.422757	-0.207077	0.582807	-0.323294	RNA transport (ko03013)
CSS0041435	6	-0.100173	-0.56415	-0.355488	-0.695598	1.30281	0.726219	-0.137396	0.489014	-0.665241	NA
CSS0041727	6	-0.510704	-0.550743	-0.142445	0.303857	0.588531	0.224828	0.318277	-0.110359	-0.121241	NA
CSS0041984	6	-0.416125	0.453955	-0.651862	-0.267455	0.584439	0.53621	-0.320434	0.72352	-0.642249	Plant-pathogen interaction (ko04626)
CSS0042639	6	-0.363109	-0.717224	-0.548031	-0.400851	1.44125	0.611403	0.133745	0.646962	-0.804142	Amino sugar and nucleotide sugar metabolism (ko00520)
CSS0042869	6	0.315664	-0.726816	-0.195474	-0.30964	0.323996	0.191781	0.456903	0.266346	-0.322761	Amino sugar and nucleotide sugar metabolism (ko00520);; MAPK signaling pathway - plant (ko04016)
CSS0043572	6	-0.188751	-0.643621	-0.446867	0.206908	1.087	0.365678	0.167166	0.0162252	-0.563741	Plant hormone signal transduction (ko04075)
CSS0043852	6	0.0121323	-0.0530881	-0.356418	0.0149651	0.854459	0.276365	-0.214102	-0.12458	-0.409733	Starch and sucrose metabolism (ko00500)
CSS0044301	6	-0.339633	0.447737	-0.791696	-0.14829	1.23284	0.354766	-0.131631	0.359003	-0.983099	Glycerolipid metabolism (ko00561)
CSS0044372	6	-0.049695	-0.398706	0.0555409	0.159199	0.202171	0.241309	-0.0808878	-0.12751	-0.00142068	Inositol phosphate metabolism (ko00562);; Phosphatidylinositol signaling system (ko04070);; Endocytosis (ko04144)
CSS0044862	6	-0.164427	-0.453947	-0.383142	-0.195736	0.963574	0.740516	-0.125565	0.122569	-0.503842	NA
CSS0046366	6	-0.254542	-0.871387	-0.136736	-0.365183	0.859169	0.18157	-0.197263	0.69218	0.0921932	Phenylpropanoid biosynthesis (ko00940)
CSS0046382	6	-0.371347	-0.882016	-0.424996	-0.412158	1.51164	0.845443	0.252552	0.494062	-1.01318	NA
CSS0046491	6	-0.29301	0.348743	-0.775935	-0.112015	1.22756	0.348833	-0.09164	0.480058	-1.13259	Glycerolipid metabolism (ko00561)
CSS0046616	6	-0.676196	-0.504395	-0.528859	-0.243918	1.16217	1.28426	-0.218695	-0.00918658	-0.265184	NA
CSS0047066	6	-0.703254	0.150922	0.103149	0.320361	0.330614	0.203546	-0.091947	-0.0634253	-0.249968	Carotenoid biosynthesis (ko00906)
CSS0047109	6	-0.416014	-0.658387	-0.715892	0.120344	1.20198	0.667097	0.181829	-0.000544738	-0.380413	MAPK signaling pathway - plant (ko04016)
CSS0049435	6	-0.224114	-0.187853	-0.442523	-0.00501034	0.380992	0.688485	-0.0474964	-0.123954	-0.0385256	NA
CSS0049803	6	-0.580279	-0.545177	-0.657017	0.26421	1.26518	0.24781	0.168958	0.173099	-0.336785	NA
CSS0049816	6	0.0422313	-0.163192	-0.387479	0.110065	0.843746	-0.28903	0.11304	-0.0115658	-0.257815	NA
CSS0050088	6	-0.121188	-1.15615	-0.744622	-0.157747	1.47558	0.794397	0.294351	0.515639	-0.900259	NA
CSS0050176	6	-0.491637	-0.96056	-0.873118	0.101318	1.52299	0.66885	0.375573	0.715551	-1.05897	NA
CSS0050322	6	-0.567998	-1.08785	-0.167003	0.47083	0.644102	1.22409	0.0626188	-0.324964	-0.253827	NA
CSS0050351	6	-0.357497	-0.00307729	-0.185188	-0.15118	1.02942	0.421529	-0.17933	-0.091872	-0.482801	NA
Camellia_sinensis_newGene_1021	6	-0.0452127	-0.474484	0.273256	-1.94528	1.06558	0.879941	-0.0109828	1.22245	-0.965274	NA
Camellia_sinensis_newGene_10628	6	-0.506733	-0.92033	-0.869907	0.451843	1.27458	0.487548	0.720931	0.189625	-0.82756	NA
Camellia_sinensis_newGene_11248	6	-0.177958	0.000787144	-0.731718	0.274763	0.864351	0.244606	0.306018	0.0673143	-0.848163	NA
Camellia_sinensis_newGene_14146	6	-0.153114	-0.283832	-0.110033	0.0353532	0.0108263	0.000252986	0.108349	0.683238	-0.291039	NA
Camellia_sinensis_newGene_1662	6	-0.394957	-0.284791	-0.299869	0.0486961	0.909094	0.695397	-0.228109	-0.175306	-0.270156	NA
Camellia_sinensis_newGene_16669	6	0.0104437	-0.260662	-0.13966	0.0403787	0.968539	0.271976	0.171293	-0.489322	-0.572987	NA
Camellia_sinensis_newGene_16749	6	1.0208	0.0381632	-0.345708	-0.820029	-0.390941	0.670346	-0.105976	0.759554	-0.826211	NA
Camellia_sinensis_newGene_17133	6	0.00872387	0.27063	-0.965564	-0.105612	0.48696	0.674958	0.0295897	-0.426283	0.0265966	NA
Camellia_sinensis_newGene_17628	6	0.000519943	-0.257289	-0.41563	-0.224765	0.100721	0.373543	0.331017	0.034304	0.057579	NA
Camellia_sinensis_newGene_18802	6	0.020482	-0.32477	-0.141617	0.0556936	0.366061	0.109279	0.087777	0.0555597	-0.228465	NA
Camellia_sinensis_newGene_19300	6	-0.0445247	-0.930247	-0.526248	-0.225823	0.973415	0.478748	0.207135	0.551199	-0.483655	NA
Camellia_sinensis_newGene_19303	6	0.0391715	-0.449194	-0.245179	-0.203297	0.800326	0.279515	-0.0118974	0.336319	-0.545764	NA
Camellia_sinensis_newGene_23004	6	0.0480777	-0.237131	-0.278352	-0.17573	0.575941	0.0468922	-0.103645	0.401945	-0.277998	N-Glycan biosynthesis (ko00510);; Various types of N-glycan biosynthesis (ko00513);; Protein processing in endoplasmic reticulum (ko04141)
Camellia_sinensis_newGene_23356	6	-0.409845	-0.804919	-0.602612	0.0963851	1.53386	0.67817	0.302766	0.380688	-1.17449	NA
Camellia_sinensis_newGene_23358	6	-0.431114	-0.818105	-0.879717	0.0593009	1.72899	0.86746	0.36191	0.473742	-1.36246	NA
Camellia_sinensis_newGene_24030	6	-0.697039	-0.0622061	-0.491807	0.470595	0.964643	0.605409	-0.292476	0.0969373	-0.594055	Phenylpropanoid biosynthesis (ko00940);; Flavonoid biosynthesis (ko00941);; Stilbenoid, diarylheptanoid and gingerol biosynthesis (ko00945)
Camellia_sinensis_newGene_24470	6	-0.14336	-0.469276	-0.139382	0.201363	0.409012	-0.0236457	-0.200556	0.440145	-0.0743001	NA
Camellia_sinensis_newGene_26052	6	-0.653226	-0.115446	-0.87104	-0.158805	0.399249	0.817958	-0.571045	0.891443	0.260913	MAPK signaling pathway - plant (ko04016);; Plant-pathogen interaction (ko04626)
Camellia_sinensis_newGene_271	6	-0.217177	-0.0303251	-0.532491	-0.190908	0.795871	0.632232	0.118091	-0.0313734	-0.543919	NA
Camellia_sinensis_newGene_29924	6	-0.12439	-0.493805	-0.150964	-0.0877024	0.679767	0.314795	-0.258166	0.368174	-0.247709	NA
Camellia_sinensis_newGene_30239	6	0.251038	0.507953	-0.214824	-0.461998	0.604141	0.500337	-0.302117	-0.727217	-0.157314	NA
Camellia_sinensis_newGene_30788	6	-0.316536	0.159176	-0.333318	-0.288481	0.227898	-0.0767759	-0.299788	1.0753	-0.147478	NA
Camellia_sinensis_newGene_31044	6	-0.148889	-0.316981	-0.141166	0.169459	0.638496	0.243043	0.176351	-0.0660872	-0.554226	NA
Camellia_sinensis_newGene_3137	6	-0.233199	-0.958734	-0.46934	-0.404616	1.39965	0.798446	0.255552	0.55727	-0.945029	NA
Camellia_sinensis_newGene_32062	6	0.0734803	-0.390548	-0.284081	0.125881	0.124797	0.307094	-0.106223	0.30579	-0.15619	NA
Camellia_sinensis_newGene_7088	6	0.165383	-0.264362	-0.499124	0.00128905	-0.0701422	0.0318292	0.027766	0.612659	-0.00529839	NA
Camellia_sinensis_newGene_908	6	0.38886	-0.456501	-0.41791	0.183327	0.938288	0.152667	-0.486628	-0.455281	0.153179	NA
Camellia_sinensis_newGene_909	6	-0.287804	-0.165025	-0.126317	-0.374593	0.829084	0.233045	-0.0418961	-0.114855	0.0483617	RNA transport (ko03013)
Camellia_sinensis_newGene_9397	6	0.203576	-0.433706	-0.997371	0.0367067	1.44668	0.35154	0.49268	0.360616	-1.46072	NA
CSS0000235	7	-1.1511	1.53715	1.47731	-1.16045	-0.668884	-0.23268	-1.18144	0.470041	0.910052	Plant hormone signal transduction (ko04075)
CSS0000335	7	-0.976737	0.553551	0.840171	-0.838887	0.222931	-0.429661	-0.894732	0.41131	1.11205	Diterpenoid biosynthesis (ko00904)
CSS0000348	7	-1.56068	0.87885	-0.316238	-1.59854	1.30228	0.194117	-1.59249	1.81618	0.876523	Monoterpenoid biosynthesis (ko00902)
CSS0000728	7	-0.904698	0.810656	0.563856	-0.858507	-0.257425	0.665067	-1.02239	0.312002	0.69144	Starch and sucrose metabolism (ko00500)
CSS0001280	7	-0.534925	0.887877	1.25417	-1.17112	-0.357962	-0.681498	-0.934916	0.508915	1.02946	NA
CSS0001358	7	-1.02266	1.15851	0.643387	-1.14339	0.210362	-0.481999	-0.995519	1.05694	0.574359	NA
CSS0001622	7	-1.26022	1.10428	1.14674	0.0802678	0.113625	-0.392407	-1.36569	0.321026	0.252378	NA
CSS0002426	7	-0.70481	0.87588	1.11133	-0.688827	-0.14242	-0.17706	-0.782395	0.110537	0.397764	Phenylpropanoid biosynthesis (ko00940)
CSS0002552	7	-0.228624	0.650346	-0.147018	-1.41951	0.396941	-0.231645	-0.493274	1.21609	0.256691	Sesquiterpenoid and triterpenoid biosynthesis (ko00909)
CSS0003267	7	-0.699927	0.883164	0.868945	-0.710303	-0.189304	-0.14311	-0.975735	0.757153	0.209116	NA
CSS0004766	7	-1.43688	0.958541	0.79202	-1.30415	-0.461868	0.0229048	-1.55933	1.22608	1.76268	Galactose metabolism (ko00052)
CSS0005382	7	-0.638806	0.968077	1.05076	-0.690421	-0.585061	-0.0987554	-1.02135	0.183433	0.832118	NA
CSS0006112	7	-0.712239	1.34264	0.815906	-0.67169	0.140172	-0.262452	-0.938106	0.218303	0.0674659	Plant-pathogen interaction (ko04626)
CSS0007296	7	-0.686202	0.663745	0.321637	-0.934957	0.762886	0.991712	-0.980974	-0.584002	0.446153	NA
CSS0010047	7	-0.644119	1.14907	0.204101	-0.430175	0.22059	-0.705057	-0.640832	0.764984	0.0814331	NA
CSS0011928	7	-0.792244	0.524895	1.18182	-0.592086	-0.640159	0.371485	-0.974537	-0.065798	0.986627	NA
CSS0011992	7	-1.03974	0.802408	0.77101	-0.468761	0.308212	-0.45854	-0.507819	0.48563	0.107604	Glycerolipid metabolism (ko00561)
CSS0012496	7	-0.98343	1.3965	1.26088	-0.729081	0.0982789	-0.018681	-1.51381	0.234092	0.255253	NA
CSS0013178	7	-0.785392	1.03348	0.913531	-0.65676	-0.333256	-0.424227	-0.726537	0.448075	0.531081	NA
CSS0014242	7	-0.721772	0.958184	0.789505	-0.756684	0.121886	-0.795513	-0.815282	0.876623	0.343053	Cyanoamino acid metabolism (ko00460);; Starch and sucrose metabolism (ko00500);; Phenylpropanoid biosynthesis (ko00940)
CSS0014740	7	-2.61343	2.44902	-0.34145	-2.64347	2.27492	-0.168454	-2.59976	2.81744	0.825201	Phenylpropanoid biosynthesis (ko00940)
CSS0016016	7	-0.873399	-0.261082	0.132391	-0.469522	0.0329497	0.525306	-0.616493	1.01771	0.51214	NA
CSS0016208	7	-1.10126	1.04699	0.911464	-0.756084	0.0967766	-0.409509	-0.820761	0.62761	0.404766	NA
CSS0017536	7	-0.516493	0.79652	0.588849	-0.989933	-0.306043	-0.323687	-0.633526	0.670368	0.713946	NA
CSS0017681	7	-0.845987	1.07996	1.25747	-0.743322	-0.361656	-0.228191	-0.864061	0.255736	0.450057	NA
CSS0017818	7	-1.09329	1.20455	-0.447907	-1.82571	1.05502	0.188111	-1.18843	1.37167	0.735988	NA
CSS0017984	7	-1.05329	0.750589	0.776935	-0.56412	0.397073	-0.61143	-0.574423	0.617562	0.261101	Glycerolipid metabolism (ko00561)
CSS0019752	7	-0.769006	0.981395	0.950164	-0.753788	-0.10263	-0.127412	-1.01207	0.589388	0.243965	NA
CSS0021525	7	-0.749962	0.79227	0.581514	-0.796387	-0.226146	0.156117	-0.800017	0.574592	0.468019	NA
CSS0022909	7	-1.15769	-0.103539	0.964661	-1.03212	1.06589	-1.48479	-0.344473	1.32345	0.768617	Alanine, aspartate and glutamate metabolism (ko00250);; Biosynthesis of amino acids (ko01230)
CSS0023020	7	-1.26884	0.1753	1.34468	-1.09134	-1.03914	0.539988	-1.25095	0.933418	1.6569	Isoquinoline alkaloid biosynthesis (ko00950)
CSS0023886	7	-0.715191	1.08024	0.958273	-1.39051	-0.291691	-0.13385	-0.776385	0.406309	0.86281	NA
CSS0024309	7	-0.975163	1.5556	0.854734	-0.591517	0.139624	-0.0031916	-1.3494	0.399525	-0.0302099	NA
CSS0024760	7	-2.69788	0.560385	2.04645	-2.06227	-0.479657	2.2141	-2.31701	0.683859	2.05201	NA
CSS0026705	7	-2.39664	0.539032	2.07184	-2.05509	-0.476229	1.95917	-2.30296	0.582516	2.07837	NA
CSS0027466	7	-1.17859	1.2616	0.956921	-0.91311	0.229501	0.207703	-1.4819	0.286054	0.631827	Carotenoid biosynthesis (ko00906)
CSS0027926	7	-0.932358	0.500001	1.12899	-0.412201	0.376909	-0.488135	-0.865938	0.367906	0.32483	Tryptophan metabolism (ko00380)
CSS0028530	7	-0.601515	0.423073	0.970899	-0.857273	0.037042	-0.0125623	-0.779851	0.11498	0.705206	NA
CSS0028558	7	-1.60155	0.125909	1.62184	-1.42858	-0.935151	1.38774	-1.71052	0.53266	2.00765	NA
CSS0030189	7	-1.2597	0.733331	1.47347	-1.19568	0.17388	-0.0651498	-1.12526	0.291899	0.973201	NA
CSS0030384	7	-0.941941	1.10293	1.05641	-0.543752	0.0914301	0.056978	-1.05592	0.0290532	0.204816	Phenylpropanoid biosynthesis (ko00940)
CSS0030458	7	-0.721751	1.32771	0.496043	-1.67151	0.00642337	-0.904419	-1.34676	1.90952	0.90475	NA
CSS0031289	7	-1.44968	1.0021	0.515669	-0.303929	0.405321	-0.368783	-0.689508	0.829861	0.0589428	Cysteine and methionine metabolism (ko00270)
CSS0032174	7	-1.0367	1.10987	0.809926	-1.24063	0.17018	-0.527432	-1.13298	1.1748	0.672974	NA
CSS0032332	7	-0.901285	0.288782	1.08445	-0.521342	-0.775911	0.561497	-0.90219	-0.0266369	1.19263	NA
CSS0033241	7	-0.565462	0.573489	1.08485	-0.885853	-0.129424	-0.0940632	-0.84357	0.286016	0.574013	NA
CSS0035419	7	-1.17056	1.49457	0.624723	-1.04942	0.394479	-0.109572	-1.11817	0.706078	0.227874	Starch and sucrose metabolism (ko00500);; Amino sugar and nucleotide sugar metabolism (ko00520)
CSS0037023	7	-2.52097	1.56333	1.40628	-1.78387	0.468391	0.428207	-2.60556	1.38583	1.65837	MAPK signaling pathway - plant (ko04016);; Plant hormone signal transduction (ko04075);; Plant-pathogen interaction (ko04626)
CSS0037376	7	-0.810546	1.49623	0.73414	-0.748205	-0.0781393	-0.440885	-0.740573	0.311894	0.276081	NA
CSS0038221	7	0.266658	0.594348	0.747063	-2.86811	0.597993	0.123044	0.030985	0.153503	0.354517	NA
CSS0038529	7	-0.734292	1.04846	0.685376	-0.583715	-0.22905	-0.238524	-0.764512	0.563611	0.252642	NA
CSS0038699	7	-1.11901	1.16753	1.10078	-1.05661	0.0431304	-0.36046	-1.12032	0.575714	0.769256	Homologous recombination (ko03440)
CSS0038939	7	-0.847237	1.09416	1.00704	-1.21094	0.549151	-0.586231	-1.39248	0.638611	0.747938	NA
CSS0039971	7	-0.958378	-0.201879	1.92599	-1.00751	-0.800875	-0.640071	-0.844107	0.668898	1.85794	NA
CSS0040937	7	-0.770064	1.36929	0.661109	-0.634293	-0.0180568	-0.13229	-1.12792	0.438685	0.213535	NA
CSS0041534	7	-0.747502	0.536347	1.33815	-0.739714	0.227242	-0.264534	-0.707001	0.0128938	0.344115	NA
CSS0043644	7	-0.701873	0.598332	0.808386	-1.11707	-0.406258	-0.0689619	-0.865148	0.502965	1.24963	NA
CSS0043713	7	-0.895114	0.425085	1.05161	-0.632764	-0.00525125	-0.721352	-0.780484	0.493218	1.06505	NA
CSS0043860	7	-0.593938	0.713048	0.612324	-0.685897	-0.253797	-0.421562	-0.684664	0.840928	0.473558	NA
CSS0045979	7	-0.849165	1.0507	1.28521	-0.904579	-0.512016	0.0415925	-1.03947	0.186951	0.740777	NA
CSS0048795	7	-0.594035	0.806657	0.764969	-1.15218	-0.382589	-0.0853915	-0.957164	0.821377	0.778358	Homologous recombination (ko03440)
CSS0049942	7	-1.67737	0.973462	1.13058	-1.52631	0.698592	0.0462428	-1.72288	0.924641	1.15304	NA
Camellia_sinensis_newGene_1521	7	-1.06709	0.0915579	1.33079	-1.46732	-1.08456	0.650827	-1.27946	1.2064	1.61885	Isoquinoline alkaloid biosynthesis (ko00950)
Camellia_sinensis_newGene_21295	7	-1.06273	0.803005	1.5174	-0.781689	-0.107172	-0.0726248	-0.919295	-0.158282	0.781383	NA
Camellia_sinensis_newGene_23667	7	0.0946732	1.15855	0.494684	-1.62025	0.497564	-0.475779	-0.943679	1.16175	-0.367516	NA
Camellia_sinensis_newGene_28805	7	-0.656347	0.0237062	0.221712	-0.890021	-0.0877443	0.182436	-0.653744	1.30152	0.558484	NA
Camellia_sinensis_newGene_6640	7	-2.22928	0.392408	2.45956	-2.18393	1.0025	0.0115902	-2.14226	0.592293	2.09713	NA
CSS0000375	8	-0.255753	1.05638	0.842626	-0.271454	-0.443299	-0.404007	-0.519809	-0.00629051	0.00160784	NA
CSS0000760	8	0.549289	0.0845837	1.18867	0.343911	-1.48474	-0.501401	-0.12222	-0.394291	0.336201	NA
CSS0001080	8	-0.318153	0.585265	0.24395	-0.339263	-0.414082	-0.0697732	-0.316498	0.464339	0.164215	NA
CSS0001101	8	-0.253871	0.294373	0.850835	0.243049	-0.45157	-0.128798	-0.30636	-0.145518	-0.102141	NA
CSS0001102	8	-0.307099	0.892087	0.591664	-0.147179	-0.187271	-0.651583	-0.297194	0.11324	-0.00666375	NA
CSS0001125	8	-0.280884	0.883273	0.609321	-0.303459	-0.114904	-0.238571	-0.999524	0.213624	0.231124	Pentose and glucuronate interconversions (ko00040)
CSS0001227	8	-0.0532614	0.719516	1.05296	-0.458342	-0.839831	-0.647173	-0.391798	0.209024	0.408905	N-Glycan biosynthesis (ko00510);; Various types of N-glycan biosynthesis (ko00513)
CSS0001387	8	-0.512335	-0.149745	0.784062	-0.219782	0.0997487	-0.441593	-0.303042	-0.0285005	0.771186	Phenylpropanoid biosynthesis (ko00940)
CSS0001653	8	-0.851122	0.868393	0.903903	0.489314	-0.223564	-0.810351	-0.430692	0.380135	-0.326016	NA
CSS0001741	8	-0.686613	1.17096	0.765617	-0.316469	-0.321836	-0.474539	-0.54703	0.316729	0.0931779	NA
CSS0001808	8	-0.139294	0.694795	0.508239	-0.166444	-0.256501	-0.338693	-0.373555	-0.0567192	0.128171	NA
CSS0001872	8	-0.476649	0.740046	0.830526	0.0395928	-0.489902	-0.593791	-0.417467	0.149122	0.218522	Plant hormone signal transduction (ko04075)
CSS0002119	8	-0.440952	0.688116	1.09906	-0.351098	-0.492041	-0.300282	-0.309868	-0.322709	0.429774	NA
CSS0002199	8	-0.3314	0.461142	0.801361	-0.0384886	-0.582633	-0.114437	-0.438051	-0.0947472	0.337253	NA
CSS0002442	8	-0.488376	0.501872	0.768376	-0.359738	-0.101831	-0.291	-0.434405	0.291299	0.113804	NA
CSS0002508	8	-0.190273	-0.0812221	0.817783	-0.00874321	-0.293341	-0.0494074	-0.294117	-0.097046	0.196366	NA
CSS0002726	8	0.1368	-0.178149	0.844453	0.207802	-1.23733	0.245134	0.0855703	-0.79699	0.692714	Fatty acid degradation (ko00071);; Cutin, suberine and wax biosynthesis (ko00073)
CSS0002809	8	-0.519047	0.136523	0.759419	0.44208	-0.48041	-0.36638	-0.576649	0.188305	0.416161	MAPK signaling pathway - plant (ko04016);; Plant hormone signal transduction (ko04075);; Plant-pathogen interaction (ko04626)
CSS0002963	8	-0.163755	0.274702	0.652742	0.181278	-0.0556336	-0.259933	-0.459025	0.0827788	-0.253156	NA
CSS0003424	8	-0.415555	0.0372488	1.6132	0.546883	-0.471064	-0.299156	-0.407196	-0.803361	0.199002	NA
CSS0003460	8	0.0683871	0.858278	0.769893	-0.157774	-0.850307	-0.735616	0.0166093	-0.118499	0.14903	Pentose and glucuronate interconversions (ko00040)
CSS0003684	8	-0.648728	0.183973	1.418	-0.349139	-1.2415	0.146664	-0.414191	-0.196221	1.10114	NA
CSS0003688	8	-0.0307522	0.537576	0.738458	0.0223386	-0.624754	-0.609621	-0.337608	-0.0475691	0.351931	NA
CSS0003777	8	-0.5069	1.1475	0.8494	-0.027891	-0.435074	-0.491274	-0.455292	-0.273155	0.192685	NA
CSS0003867	8	-0.124217	0.234671	0.763973	-0.395849	-0.209166	-0.475823	-0.101578	0.287727	0.020261	NA
CSS0004012	8	-0.628977	0.44454	0.741386	-0.1923	-0.157145	-0.348645	-0.548796	0.260291	0.429647	NA
CSS0004131	8	-0.250778	0.416842	0.746514	-0.138769	-0.53907	-0.50738	-0.306731	0.18163	0.397741	NA
CSS0004240	8	-0.464225	0.850136	0.545583	-0.30703	0.237347	-0.633114	-0.419649	0.229013	-0.0380619	NA
CSS0004796	8	-0.695822	0.372424	1.1716	-0.352694	-0.0886817	-0.0731163	-0.89929	-0.0548493	0.62043	NA
CSS0004814	8	-0.333181	0.804568	0.999182	-0.0422293	-0.627412	-0.341793	-0.537377	-0.0370949	0.115338	NA
CSS0004993	8	0.0654375	0.19231	0.790037	0.149117	-0.492613	-0.258411	-0.145159	-0.481437	0.180718	Glycerophospholipid metabolism (ko00564);; Ether lipid metabolism (ko00565);; Endocytosis (ko04144)
CSS0005044	8	-0.442565	0.582102	0.623339	-0.133108	-0.423626	-0.597659	-0.458046	0.40439	0.445173	NA
CSS0005234	8	-0.302196	0.557055	0.570539	-0.151652	-0.276855	0.00899804	-0.0929995	-0.480563	0.167674	NA
CSS0005246	8	-0.461465	0.575853	0.994697	0.3646	-0.802215	-0.938253	-0.264142	0.272295	0.258629	NA
CSS0005347	8	-0.244847	0.669493	0.576393	-0.413682	-0.242599	-0.368724	-0.336086	0.366053	-0.0060006	NA
CSS0005560	8	-0.705645	0.160344	0.950993	0.666314	-0.256504	0.65341	-0.809944	-0.882919	0.22395	Plant-pathogen interaction (ko04626)
CSS0005740	8	-0.414021	0.85045	0.831872	-0.232614	-0.0298618	-0.283979	-0.734199	0.0648425	-0.0524905	Starch and sucrose metabolism (ko00500)
CSS0005821	8	-0.0982908	0.455722	0.34639	-0.0612451	-0.707484	-0.295471	-0.0392768	0.199228	0.200428	Phosphonate and phosphinate metabolism (ko00440);; Glycerophospholipid metabolism (ko00564);; Ether lipid metabolism (ko00565)
CSS0005895	8	-0.186123	0.113993	0.610213	-0.0425765	-0.212575	-0.310248	-0.343185	0.10589	0.264613	NA
CSS0005919	8	-0.506484	0.283103	0.846354	0.143654	-0.00703394	-0.546949	-0.302769	-0.169258	0.259382	Monoterpenoid biosynthesis (ko00902)
CSS0006222	8	-0.236183	0.381003	0.712858	-0.283209	-0.293456	-0.360484	-0.191557	-0.0439688	0.314996	NA
CSS0006464	8	-0.266108	0.499085	0.794958	0.285733	-0.147713	-0.317752	-0.586736	-0.240206	-0.0212612	Aminoacyl-tRNA biosynthesis (ko00970)
CSS0006465	8	-0.600832	0.236002	0.841013	-0.0528428	0.279189	-0.227241	-0.367917	-0.418523	0.311152	Diterpenoid biosynthesis (ko00904)
CSS0006657	8	0.327074	0.241464	0.910296	0.119191	-0.993415	-0.670401	-0.025865	-0.225437	0.317091	NA
CSS0006936	8	-0.288467	0.360738	1.06495	0.177504	-0.493076	-0.325947	-0.149011	-0.415404	0.0687127	Isoquinoline alkaloid biosynthesis (ko00950)
CSS0007050	8	-0.345885	0.820109	0.662192	-0.989492	0.128168	-0.0324567	-0.467082	-0.187124	0.411571	NA
CSS0007329	8	-0.312526	-0.028454	1.13612	0.00567916	-0.0987547	-0.128917	-0.320259	-0.298969	0.0460818	NA
CSS0007535	8	0.0241394	-0.290656	1.22985	0.0941843	-0.841684	-0.609639	0.105453	-0.542106	0.830459	ABC transporters (ko02010)
CSS0007720	8	-0.107635	0.491031	0.818579	-0.388761	-0.560658	-0.326953	-0.405685	-0.204871	0.684953	NA
CSS0008033	8	0.428359	-0.114932	0.763765	-0.373561	-0.456255	-0.30932	-0.30471	0.124714	0.24194	Ascorbate and aldarate metabolism (ko00053);; Inositol phosphate metabolism (ko00562)
CSS0008067	8	-0.113942	0.642533	0.755751	0.235715	-0.310048	-0.59057	-0.322786	-0.16648	-0.130174	MAPK signaling pathway - plant (ko04016);; Plant-pathogen interaction (ko04626)
CSS0008090	8	-0.818146	0.958855	0.831746	-0.331591	-0.36769	-0.390474	-0.637044	0.310333	0.444012	MAPK signaling pathway - plant (ko04016)
CSS0008156	8	-0.113442	0.951253	0.642243	-0.117172	-0.789377	-0.429457	-0.173193	0.0560891	-0.0269428	Starch and sucrose metabolism (ko00500)
CSS0008285	8	-0.19431	-0.187048	0.748928	0.0624299	-0.229835	-0.111558	-0.283336	-0.0769092	0.271638	Plant-pathogen interaction (ko04626)
CSS0008524	8	-0.256302	0.675575	0.782167	-0.281306	-0.347892	-0.370972	-0.188788	-0.228638	0.216156	NA
CSS0008797	8	-0.422122	0.417383	0.602869	0.0345564	-0.372964	-0.510042	-0.300809	0.320034	0.231095	Diterpenoid biosynthesis (ko00904)
CSS0009292	8	-0.0154559	0.163567	0.901841	0.053298	-0.303787	-0.57059	-0.230535	-0.220252	0.221914	NA
CSS0009401	8	-0.20205	0.568975	0.860482	-0.101671	-0.626331	-0.419008	-0.327965	0.0883185	0.15925	NA
CSS0009588	8	0.146309	-0.110781	0.344149	-0.0216021	-0.292223	-0.33429	-0.0890206	-0.124561	0.482019	ABC transporters (ko02010)
CSS0009636	8	-0.80467	0.566876	0.970859	0.552987	-0.380545	-0.685227	-0.281563	0.0254566	0.0358269	MAPK signaling pathway - plant (ko04016);; Plant hormone signal transduction (ko04075);; Plant-pathogen interaction (ko04626)
CSS0009676	8	-0.459539	0.701325	0.71641	0.21201	-0.0251025	-0.113759	-0.513294	-0.275716	-0.242335	Cysteine and methionine metabolism (ko00270)
CSS0009694	8	0.0978376	0.510532	0.490677	-0.0184452	-0.609085	-0.394274	-0.238177	0.157278	0.00365731	NA
CSS0010107	8	-0.194752	0.504224	0.234533	-0.193203	-0.143769	-0.162269	-0.205922	0.0712649	0.0898923	NA
CSS0010214	8	-0.0196048	0.353692	1.19027	0.152298	-1.11416	-0.119631	-0.353928	-0.661758	0.572826	NA
CSS0010582	8	-0.157757	0.603428	0.661452	0.00809357	-0.314808	-0.156453	-0.437711	-0.344868	0.138623	NA
CSS0010654	8	-0.233133	0.837589	0.53738	-0.065306	-0.471693	-0.664709	-0.316142	0.134407	0.241607	NA
CSS0010699	8	-0.602178	0.96641	1.0021	-0.155509	-0.498203	-0.48486	-0.471745	0.172565	0.0714178	MAPK signaling pathway - plant (ko04016);; Plant hormone signal transduction (ko04075)
CSS0011010	8	-0.289884	0.63798	0.432257	0.121608	-0.263829	-0.263682	-0.148562	-0.214828	-0.0110595	ABC transporters (ko02010)
CSS0011075	8	-0.276671	0.578943	0.936826	-0.203235	-0.396358	-0.452741	-0.293792	0.287937	-0.180909	Glycerolipid metabolism (ko00561)
CSS0011106	8	-0.498688	0.481223	0.757129	-0.393617	-0.072995	-0.231483	-0.573554	0.125716	0.406269	NA
CSS0011612	8	-0.152856	0.11656	0.817084	0.201397	-0.962332	-0.472172	-0.104287	-0.33323	0.889836	NA
CSS0011765	8	-0.313641	0.436377	0.283244	-0.174213	-0.337263	0.0607479	-0.231109	0.203703	0.0721547	Plant hormone signal transduction (ko04075)
CSS0011801	8	-0.0830679	0.488376	0.692424	-0.107893	-0.362978	-0.269066	-0.202746	0.124078	-0.279126	Glycerolipid metabolism (ko00561)
CSS0011802	8	-0.402429	0.575033	0.621221	-0.343567	-0.138096	-0.2503	-0.519752	0.229885	0.228004	NA
CSS0011806	8	0.901929	0.228806	0.376036	0.00385748	-0.956854	0.329656	-1.47558	0.381464	0.210684	Pyrimidine metabolism (ko00240)
CSS0011833	8	-0.489591	0.604595	0.759709	-0.527527	-0.466066	0.121594	-0.788716	0.69761	0.0883933	NA
CSS0012138	8	-0.0894741	0.604094	0.455287	-0.215441	-0.552499	-0.26234	-0.51118	0.258876	0.312677	NA
CSS0012153	8	-0.178027	0.114564	0.485087	-0.173915	-0.289214	-0.0712215	-0.130298	-0.14908	0.392104	NA
CSS0012320	8	-0.150834	0.703535	0.422473	-0.0229478	-0.201429	-0.371847	-0.185655	-0.143339	-0.0499572	NA
CSS0012351	8	-0.202419	0.793954	0.613234	0.0326511	-0.5659	-0.372617	-0.157054	-0.0843727	-0.0574761	NA
CSS0012417	8	-0.496384	1.06803	0.158512	-0.068725	-0.275216	0.153037	-0.300683	0.0223066	-0.260879	NA
CSS0012493	8	-0.134156	0.193065	0.700544	0.248755	-0.157818	-0.373284	-0.238432	-0.277862	0.0391877	NA
CSS0012522	8	-0.548629	-0.215889	0.604188	0.622842	-0.043103	0.230633	-1.04929	0.306079	0.0931649	NA
CSS0012759	8	-0.396783	0.5291	0.784935	-0.399952	-0.428714	-0.26706	-0.493158	0.142117	0.529515	NA
CSS0013139	8	-0.586716	0.794851	1.0902	-0.148404	-0.344559	-0.813415	-0.280193	0.34338	-0.0551415	NA
CSS0013308	8	-0.190234	0.635922	0.614704	-0.0355819	-0.56749	-0.641499	-0.0976696	0.267761	0.0140874	NA
CSS0013376	8	-0.0897689	0.530008	0.652379	-0.191196	-0.288744	-0.47909	-0.28137	0.0143414	0.133441	NA
CSS0013650	8	-0.113613	-0.00925126	0.891046	-0.0687848	-0.372348	-0.0227583	-0.382083	-0.450398	0.52819	NA
CSS0013756	8	-0.172233	0.0214415	0.524341	-0.162255	-0.172233	-0.172233	-0.172233	-0.158528	0.463934	Monoterpenoid biosynthesis (ko00902)
CSS0013808	8	-0.377716	0.533553	0.469297	-0.441407	-0.742498	-0.198374	-0.357145	0.713943	0.400347	Protein processing in endoplasmic reticulum (ko04141)
CSS0013864	8	-0.320416	-0.0888608	0.698977	-0.236203	-0.00863099	-0.333908	-0.233977	0.0972957	0.425722	NA
CSS0014004	8	-0.285566	0.634477	0.864484	-0.312844	-0.130582	0.342908	-0.576411	-0.538972	0.00250589	NA
CSS0014043	8	-0.761799	-0.136848	1.36778	-0.234885	-0.501308	0.240488	-0.223292	-0.752354	1.00222	NA
CSS0014129	8	-0.574902	0.64601	1.43303	0.243233	-0.528703	0.0387498	-0.596936	-0.81598	0.155499	NA
CSS0014230	8	-0.654077	0.625008	0.799074	-0.225858	-0.544986	-0.67144	-0.556372	0.70756	0.521091	MAPK signaling pathway - plant (ko04016);; Plant-pathogen interaction (ko04626)
CSS0014243	8	-0.331404	-0.0495459	0.628233	0.16927	-0.165158	-0.42153	-0.0583079	0.00659901	0.221843	NA
CSS0014654	8	-0.451235	0.260276	1.24609	0.0420432	0.0394578	-0.054545	-0.605328	-0.266891	-0.209865	NA
CSS0014802	8	-0.38493	0.589527	1.21963	-0.207061	-0.32345	-0.438819	-0.378932	-0.395887	0.319923	NA
CSS0014864	8	-0.602689	0.104858	0.86865	0.951275	-0.443464	-0.124807	-1.08224	0.267706	0.0607073	Cysteine and methionine metabolism (ko00270)
CSS0014892	8	0.0572166	-0.37769	1.27849	0.367717	-1.01995	-0.758572	0.141062	-0.534177	0.845893	ABC transporters (ko02010)
CSS0014918	8	0.154876	0.19491	0.675811	-0.19356	-0.453901	-0.333108	-0.429644	0.406768	-0.0221529	NA
CSS0015210	8	-0.571471	0.241145	1.09312	0.290863	-0.625288	-0.0942472	-1.10626	0.377274	0.394872	Carotenoid biosynthesis (ko00906)
CSS0015224	8	-0.136514	0.583747	0.512218	-0.286731	-0.137952	-0.449553	-0.416407	0.024001	0.307191	MAPK signaling pathway - plant (ko04016);; Plant hormone signal transduction (ko04075)
CSS0015350	8	-0.348013	0.480649	0.117731	-0.086354	-0.201799	-0.1995	-0.310548	0.387097	0.160736	NA
CSS0015390	8	-0.387523	0.436898	0.912882	0.153998	-0.198469	-0.122386	-0.517615	-0.38786	0.110077	NA
CSS0015676	8	-0.335801	0.308726	1.32068	-0.0488251	-0.588735	-0.00333605	-0.654296	-0.450811	0.452403	Sesquiterpenoid and triterpenoid biosynthesis (ko00909)
CSS0015932	8	-0.662498	0.107068	0.502002	0.551128	0.147883	0.0158534	-0.929789	0.198042	0.0703112	Amino sugar and nucleotide sugar metabolism (ko00520)
CSS0016015	8	0.00751208	0.799398	0.623566	-0.0505608	-0.270551	-0.696744	-0.515993	0.0614199	0.0419519	Plant hormone signal transduction (ko04075)
CSS0016065	8	-0.51089	0.383756	0.795753	0.179437	0.146096	0.268385	-0.599986	-0.646765	-0.0157856	NA
CSS0016125	8	-0.525491	-0.128527	0.847627	0.141777	0.0235993	-0.407098	-0.217326	0.0173368	0.248102	NA
CSS0016182	8	-0.389199	0.185855	0.605369	0.0592208	0.0184057	-0.327406	-0.213885	-0.0992718	0.160911	NA
CSS0016183	8	-0.456244	0.548337	1.1009	-0.539915	-0.699472	0.127498	-0.615703	0.0215344	0.513068	NA
CSS0016252	8	-0.474195	0.53439	0.905067	0.103255	-0.200174	-0.0954933	-0.4679	-0.428909	0.12396	Cysteine and methionine metabolism (ko00270);; Biosynthesis of amino acids (ko01230)
CSS0016431	8	-0.034714	0.376072	0.342353	-0.0704959	-0.699495	-0.363576	-0.0467818	0.394757	0.10188	NA
CSS0016522	8	-0.378207	0.508381	1.05333	-0.342001	-0.378207	-0.378207	-0.332092	-0.0897829	0.336784	NA
CSS0016733	8	-0.421341	0.484929	1.10969	-0.37776	-0.171214	-0.146412	-0.60707	-0.285344	0.414521	NA
CSS0016882	8	-0.542609	0.871917	0.587314	-0.486746	-0.180392	-0.0548635	-0.572926	0.117084	0.261221	Cyanoamino acid metabolism (ko00460)
CSS0017564	8	-0.333998	0.640329	0.555189	0.049707	-0.00118977	-0.481704	-0.432916	0.0318545	-0.0272708	NA
CSS0017655	8	-0.153895	0.488096	0.51679	0.0547375	-0.493703	-0.438848	-0.16547	-0.0788111	0.271102	NA
CSS0017970	8	-0.495178	0.741517	1.05611	0.0106251	-1.04813	-0.620949	-0.170342	0.249831	0.276521	NA
CSS0018111	8	-0.396069	0.681293	0.739822	-0.482382	-0.241285	-0.317142	-0.363143	0.255606	0.123299	NA
CSS0018188	8	-0.19005	0.575949	0.499201	0.0311188	-0.480271	-0.422156	-0.16264	-0.0230889	0.171937	NA
CSS0018342	8	-0.714546	1.13546	0.528818	-0.281356	0.0109064	-0.480774	-0.0869229	0.221701	-0.333287	NA
CSS0018488	8	-0.195633	0.526205	0.862451	-0.470815	-0.790138	0.18859	-0.530546	0.0253237	0.384562	NA
CSS0018815	8	-0.420042	0.447713	0.427068	-0.206936	-0.557344	-0.155144	-0.378387	0.368597	0.474475	NA
CSS0018835	8	-0.221279	0.316686	0.492166	0.155361	-0.562783	-0.151774	-0.146213	-0.268441	0.386278	NA
CSS0018891	8	-0.312333	0.457698	1.02603	0.364963	-0.216764	-0.359237	-0.441968	-0.577281	0.0588877	NA
CSS0018942	8	-0.174809	-0.206079	0.998949	-0.261159	-1.36302	0.0654549	0.0554361	-0.103427	0.988655	NA
CSS0019022	8	-0.260183	0.777897	-0.187074	-0.520788	-0.397761	0.422015	-0.00113503	-0.260518	0.427547	NA
CSS0019185	8	-0.354068	0.586008	0.535266	-0.0570506	0.262477	-0.0177973	-0.638412	-0.262258	-0.0541658	Pentose phosphate pathway (ko00030);; Carbon fixation in photosynthetic organisms (ko00710);; Carbon metabolism (ko01200);; Biosynthesis of amino acids (ko01230)
CSS0019249	8	-0.612154	0.552578	0.562818	0.54918	-0.304675	0.229536	-0.73226	-0.213478	-0.0315458	MAPK signaling pathway - plant (ko04016);; Plant hormone signal transduction (ko04075)
CSS0019278	8	-0.088086	0.712713	0.839973	-0.371123	-0.440286	-0.86212	-0.128926	-0.0145714	0.352426	NA
CSS0019320	8	-0.164615	0.332858	0.904297	0.16351	-0.549214	-0.23552	-0.844323	0.14303	0.249977	Plant hormone signal transduction (ko04075)
CSS0019406	8	-0.410838	0.882402	0.770112	0.261668	-0.279781	-0.502176	-0.700573	-0.12826	0.107448	NA
CSS0019412	8	-0.696093	0.940014	1.09599	-0.592575	-0.323736	-0.173028	-0.642594	0.132508	0.259514	NA
CSS0019480	8	-0.363062	0.949046	0.955106	0.365769	-0.358039	-0.553121	-0.51451	-0.328623	-0.152565	NA
CSS0019548	8	-0.396375	0.527635	0.743549	-0.121661	-0.224823	-0.476428	-0.344391	0.250408	0.0420838	Amino sugar and nucleotide sugar metabolism (ko00520)
CSS0019945	8	-0.164972	0.827647	0.369689	-0.376222	-0.215384	-0.324964	-0.521895	0.209758	0.196343	NA
CSS0020100	8	-0.351936	0.473246	0.59273	-0.372669	-0.290495	-0.453307	-0.180591	0.384448	0.198573	Spliceosome (ko03040);; Protein processing in endoplasmic reticulum (ko04141);; Endocytosis (ko04144)
CSS0020613	8	-0.266293	0.548524	0.758621	-0.615478	-0.583949	-0.211901	-0.597164	0.25322	0.714422	Pyruvate metabolism (ko00620);; Carbon fixation in photosynthetic organisms (ko00710);; Carbon metabolism (ko01200)
CSS0021125	8	-0.138484	0.414264	0.423481	-0.0586467	-0.135238	-0.399228	-0.1588	0.0898895	-0.0372389	Other glycan degradation (ko00511)
CSS0021436	8	-0.216614	0.525881	0.710984	0.0205127	-0.817414	-0.346407	-0.042223	0.371186	-0.205906	Protein processing in endoplasmic reticulum (ko04141)
CSS0021459	8	-0.332689	0.446656	0.727227	0.0214931	-0.476105	-0.385239	-0.307662	0.132633	0.173686	NA
CSS0021867	8	-0.311303	0.676234	0.852751	-0.219001	-0.700176	-0.135723	-0.710036	0.131105	0.416148	NA
CSS0022017	8	-0.0967554	0.298225	0.857455	-0.182126	-0.835019	-0.0993242	-0.313573	-0.483753	0.854871	NA
CSS0022418	8	-0.416596	0.711846	1.31944	-0.216475	-0.610307	-0.165485	-0.71296	-0.558826	0.649359	NA
CSS0022695	8	-0.244362	0.725946	0.384164	-0.472846	-0.312699	-0.455576	-0.495444	0.289682	0.581136	NA
CSS0022753	8	-0.211602	0.019824	1.07272	0.28995	-0.314761	-0.208508	-0.146362	-0.454525	-0.0467331	NA
CSS0022806	8	-0.186593	0.265992	0.41656	-0.193925	-0.244778	-0.248218	-0.281606	0.27295	0.199618	NA
CSS0022847	8	-0.242012	0.53883	0.928167	0.0191455	-0.28911	-0.417255	-0.286253	-0.239132	-0.0123798	NA
CSS0023074	8	-0.381905	0.396378	0.605017	-0.111054	-0.434603	-0.360846	-0.376818	0.120236	0.543595	NA
CSS0023257	8	-0.366505	0.611723	0.876035	-0.0986839	-0.305538	-0.366505	-0.333684	0.0802397	-0.0970827	NA
CSS0023464	8	0.11068	0.998491	0.659409	-0.179859	-0.22129	-0.588241	-0.599693	0.226961	-0.406457	NA
CSS0023559	8	-0.0320596	0.532865	0.613457	-0.0119813	-0.692221	-0.822639	-0.210437	0.481398	0.141617	NA
CSS0023759	8	-0.566689	0.840742	0.509335	0.353105	-0.273574	-0.634684	-0.249467	0.160215	-0.138981	Isoflavonoid biosynthesis (ko00943)
CSS0024173	8	-0.607965	0.611867	1.41942	-0.739368	-0.432246	-0.136538	-0.342001	-0.0705042	0.297335	NA
CSS0024326	8	-0.627971	0.642205	1.2886	-0.589997	-0.14788	-0.666508	-0.418137	0.0131319	0.506557	Plant-pathogen interaction (ko04626)
CSS0024409	8	-0.0175228	0.37851	0.658281	0.14527	-0.782783	-0.311139	-0.221008	-0.179206	0.329599	NA
CSS0024689	8	-0.794363	0.471383	0.620061	-0.189699	-0.386349	0.0474843	-0.413995	0.503322	0.142156	NA
CSS0024906	8	-0.0644936	0.642053	0.572175	-0.0390562	-0.525501	-0.45681	-0.266934	0.14249	-0.00392278	NA
CSS0024965	8	-1.16163	0.244303	1.63053	0.151107	-0.384985	-0.413579	-0.67114	-0.12879	0.734184	Sesquiterpenoid and triterpenoid biosynthesis (ko00909)
CSS0025094	8	-0.173218	0.369307	0.440521	-0.282166	-0.178359	-0.36915	-0.290992	0.363084	0.120972	NA
CSS0025445	8	-0.163851	0.271135	1.01931	-0.189114	-1.03281	-0.0219748	-0.622553	-0.0938778	0.833738	NA
CSS0025623	8	0.00967978	0.0147458	0.773248	0.299302	-0.46125	-0.0915806	-0.20786	-0.538745	0.202459	Plant-pathogen interaction (ko04626)
CSS0025751	8	-0.362871	-0.140644	1.1213	-0.22271	-0.25033	-0.373364	-0.183321	-0.214692	0.626631	NA
CSS0025816	8	0.259178	-0.05165	0.840625	0.0301828	-0.627553	-0.441017	-0.0573391	-0.625611	0.673184	MAPK signaling pathway - plant (ko04016)
CSS0026367	8	-0.366231	0.223302	0.376168	0.415864	-0.162095	-0.567648	-0.769499	0.635624	0.214516	NA
CSS0026829	8	-0.067818	0.404654	0.956431	-0.233095	-0.408308	-0.344256	-0.466478	-0.0774278	0.236298	NA
CSS0027078	8	-0.320199	0.490602	0.350941	0.152882	-0.27423	-0.0887883	-0.261105	0.0302472	-0.0803499	NA
CSS0027093	8	-0.136554	0.255526	0.73454	-0.158151	-0.273416	-0.349586	-0.167592	0.0292713	0.065961	Cutin, suberine and wax biosynthesis (ko00073)
CSS0027358	8	-0.358409	0.629665	1.19005	-0.686826	-0.718326	-0.238598	-0.542664	-0.0815925	0.806698	NA
CSS0027422	8	-0.354198	0.0499784	1.3161	0.503061	-1.91126	0.636052	-0.645977	-1.02668	1.43293	Phenylpropanoid biosynthesis (ko00940)
CSS0027427	8	-0.1081	0.143413	0.748871	0.0518331	-0.116165	-0.219642	-0.274256	-0.364408	0.138453	Endocytosis (ko04144)
CSS0027575	8	-0.413209	0.647108	1.48934	-0.375007	-0.406022	-0.276603	-0.534787	-0.461923	0.331107	NA
CSS0027689	8	-0.0715393	0.0455764	0.853582	-0.137917	0.0176495	-0.224671	-0.30236	-0.0364617	-0.143859	NA
CSS0028009	8	-0.616269	0.346677	0.976644	-0.204264	-0.400498	-0.176724	-0.549696	0.100696	0.523434	NA
CSS0028330	8	-0.781345	0.822077	0.908743	-0.149308	0.053597	-0.3473	-0.520698	0.0572296	-0.0429966	Galactose metabolism (ko00052);; Other glycan degradation (ko00511);; Glycosaminoglycan degradation (ko00531);; Sphingolipid metabolism (ko00600);; Glycosphingolipid biosynthesis - ganglio series (ko00604)
CSS0028375	8	-0.33179	0.775386	0.527075	-0.408149	-0.271442	-0.0327571	-0.685131	0.0643568	0.362451	NA
CSS0028575	8	-0.229112	1.00957	0.586612	-0.127167	-0.329341	-0.762093	-0.3168	0.244729	-0.0763963	NA
CSS0028759	8	-0.335893	0.520282	0.824235	-0.294467	-0.373313	-0.315613	-0.646951	0.181977	0.439742	NA
CSS0028843	8	-0.407663	0.668177	1.14181	-0.368382	-0.330283	-0.351289	-0.495308	-0.248498	0.391437	NA
CSS0028952	8	-0.787221	0.864008	0.881965	0.0334087	0.0773674	-0.406945	-0.618776	-0.198252	0.154446	NA
CSS0029088	8	-0.268158	0.589136	0.507783	0.0329652	0.119192	0.125762	-0.447658	-0.390222	-0.2688	NA
CSS0029211	8	-0.05209	0.861353	0.948441	0.0389685	-0.491828	-0.32156	-0.597273	-0.0250469	-0.360965	Flavonoid biosynthesis (ko00941)
CSS0029368	8	-0.254332	0.145905	0.644544	-0.0994477	-0.466999	0.112142	-0.408555	-0.290718	0.617462	NA
CSS0029548	8	-0.675118	1.00006	0.65339	0.30989	-0.183518	-1.0695	-0.21762	0.105551	0.0768635	MAPK signaling pathway - plant (ko04016);; Plant hormone signal transduction (ko04075)
CSS0029642	8	-0.175932	0.583959	0.807518	-0.298196	-0.255967	-0.288209	-0.41789	-0.0322288	0.0769466	ABC transporters (ko02010)
CSS0029897	8	-0.374694	0.610003	0.368074	-0.438838	-0.403107	-0.110472	-0.432496	0.693944	0.0875852	NA
CSS0030447	8	-0.484073	0.755838	0.656213	0.0685725	-0.172511	-0.456507	-0.384541	-0.0094194	0.026428	NA
CSS0030617	8	-0.025402	-0.115658	0.967839	-0.00794516	-0.271697	-0.212874	-0.109684	-0.272119	0.0475397	NA
CSS0031134	8	0.0838935	-0.152235	0.496903	-0.145166	-0.463483	-0.422572	0.0403869	-0.0134653	0.575737	ABC transporters (ko02010)
CSS0031154	8	-0.0796245	0.452481	0.395634	-0.117133	-0.783648	-0.250182	-0.150673	0.369092	0.164053	NA
CSS0031201	8	-0.548371	0.4795	0.881949	-0.239342	-0.576314	0.287021	-0.452093	-0.0624923	0.230143	NA
CSS0031872	8	-0.294616	0.865436	0.236255	-0.276896	-0.143125	-0.429126	-0.304284	0.350364	-0.00400723	NA
CSS0032471	8	-0.460666	0.0353207	0.748869	-0.172289	0.191379	-0.293074	-0.337587	0.229444	0.0586034	Plant hormone signal transduction (ko04075)
CSS0032550	8	-0.197775	0.382866	0.878436	-0.2163	-0.326903	-0.300159	-0.273393	-0.00206074	0.0552878	ABC transporters (ko02010)
CSS0032639	8	-0.244599	0.616603	0.569076	-0.149119	-0.390209	-0.55069	-0.276098	0.208875	0.216162	NA
CSS0032643	8	-0.0627931	0.354201	0.786638	0.0783959	-0.52304	-0.464341	-0.246356	-0.276901	0.354196	NA
CSS0032750	8	-0.112547	-0.111368	0.418107	-0.0906955	-0.0293013	-0.507946	0.0162534	0.132143	0.285354	NA
CSS0032800	8	-0.589499	0.823467	0.890539	-0.362884	-0.433645	-0.521707	-0.584321	0.45007	0.32798	Glycolysis / Gluconeogenesis (ko00010)
CSS0033054	8	0.0109284	0.0984446	0.90771	-0.0416415	-0.204852	-0.623598	-0.234985	-0.0188659	0.106859	NA
CSS0033356	8	-0.204186	0.177746	0.971769	-0.289634	-0.473068	-0.259451	-0.122398	-0.344869	0.544092	Phagosome (ko04145)
CSS0033448	8	-0.843134	-0.356525	0.913881	0.429592	-0.266821	0.336883	-0.688017	-0.239028	0.713169	NA
CSS0033536	8	-0.112111	0.247137	0.681095	-0.0013536	-0.304821	-0.719368	-0.275893	0.437307	0.048007	NA
CSS0033713	8	-0.631015	0.40637	0.989364	-0.103855	-0.759276	0.290745	-0.835776	-0.34229	0.985732	NA
CSS0033791	8	-0.48432	-0.146496	0.854234	0.582023	-0.179809	-0.314096	-0.661095	-0.0508231	0.400383	Carotenoid biosynthesis (ko00906)
CSS0033897	8	-0.55562	0.683301	1.03829	-0.564899	-0.690429	-0.38152	-0.408649	0.15408	0.725449	NA
CSS0034124	8	-0.0408253	0.4072	0.691085	0.244362	-0.524803	-0.560819	-0.138514	-0.183195	0.10551	Glutathione metabolism (ko00480)
CSS0034273	8	-0.0219781	0.446026	0.668742	-0.00986445	-0.828882	-0.576289	0.0593791	0.281091	-0.0182247	NA
CSS0034344	8	-0.399368	0.528498	0.618074	-0.0867517	-0.0957525	-0.276747	-0.427196	0.0378472	0.101395	NA
CSS0034349	8	-0.233338	0.693335	0.317692	-0.0457359	-0.357925	-0.359762	-0.353786	0.197954	0.141566	Plant hormone signal transduction (ko04075)
CSS0034502	8	-0.287934	0.399358	0.766816	0.0131171	-0.257026	-0.494909	-0.307975	0.00287458	0.165679	NA
CSS0034562	8	0.0772587	0.240191	0.867796	-0.034766	-0.145274	-0.996131	-0.143962	-0.050632	0.185519	NA
CSS0035093	8	-0.0756877	0.470459	0.52205	-0.0811347	-0.481363	-0.357145	-0.292894	0.212963	0.0827527	NA
CSS0035299	8	-0.297735	0.47447	0.511282	-0.0304952	-0.660508	-0.801271	-0.0844323	0.314958	0.573732	Diterpenoid biosynthesis (ko00904)
CSS0035315	8	-0.498856	0.812582	0.522131	-0.596432	-0.0303921	-0.536551	-0.343151	0.513328	0.157342	NA
CSS0035502	8	-0.100417	0.925278	0.62472	-0.274929	-0.304396	-0.406547	-0.406547	0.0998681	-0.15703	NA
CSS0035921	8	-0.54512	0.143534	1.14985	-0.266706	-0.08175	-0.382309	-0.445623	0.148463	0.279665	NA
CSS0036004	8	-0.257414	0.725881	0.906502	-0.228941	-0.575261	-0.190576	-0.469736	-0.151808	0.241354	Pentose and glucuronate interconversions (ko00040)
CSS0036219	8	-0.27463	0.527966	0.449588	0.160674	-0.724628	-0.575151	-0.0641218	0.310706	0.189596	NA
CSS0036536	8	0.204173	-0.0895474	0.698318	0.00952237	-0.700794	-0.344526	0.0558099	-0.16874	0.335784	NA
CSS0036744	8	-0.225575	1.14781	0.741841	-0.483301	-0.706097	-0.297767	-0.318109	0.259825	-0.118629	RNA transport (ko03013)
CSS0036797	8	-0.316887	0.601015	0.946526	-0.373758	-0.278503	-0.262097	-0.474559	-0.0785215	0.236784	Phenylpropanoid biosynthesis (ko00940)
CSS0037232	8	0.0199697	0.306699	0.447741	-0.228535	-0.461972	-0.448706	0.0426426	-0.235421	0.557581	Starch and sucrose metabolism (ko00500)
CSS0037428	8	-0.213648	0.562418	0.630996	-0.415512	-0.232487	-0.428051	-0.355531	0.102441	0.349374	Isoquinoline alkaloid biosynthesis (ko00950)
CSS0037504	8	0.253083	0.758086	0.295573	-0.772976	-0.20044	-0.151009	-0.573268	-0.43887	0.829821	NA
CSS0037629	8	-0.128752	0.309701	0.972046	-0.305116	-0.452514	-0.143535	-0.327549	-0.392019	0.467738	NA
CSS0037712	8	-0.141483	0.80683	0.604261	-0.255054	-0.266094	-0.593023	-0.669093	0.596462	-0.082806	NA
CSS0037881	8	-0.397065	0.416418	0.919543	0.003141	-0.0328185	-0.19109	-0.42618	-0.276279	-0.0156705	Cysteine and methionine metabolism (ko00270);; Biosynthesis of amino acids (ko01230)
CSS0038197	8	-0.270334	0.566041	0.551941	0.306783	-0.0654501	-0.0303811	-0.454812	-0.399773	-0.204015	Cysteine and methionine metabolism (ko00270)
CSS0038260	8	-0.759907	0.355297	1.15495	-0.0821243	-0.129165	0.651116	-0.944078	-0.812896	0.566807	Phenylpropanoid biosynthesis (ko00940)
CSS0038536	8	-0.298813	1.14467	0.418419	0.0590874	-0.209871	-0.777759	-0.395424	0.272057	-0.212366	NA
CSS0038649	8	-0.0403648	0.532284	0.693341	-0.0872276	-0.612196	-0.176593	-0.305162	-0.106422	0.10234	Starch and sucrose metabolism (ko00500)
CSS0038751	8	-0.135809	0.485732	0.164512	-0.0701225	-0.446274	-0.405679	-0.0632916	0.322527	0.148406	NA
CSS0038797	8	-0.606256	0.564375	1.14082	-0.0737045	-1.19627	0.382946	-0.486755	-0.559358	0.834209	Phagosome (ko04145)
CSS0038895	8	0.044755	0.28015	0.854602	0.233005	-0.794262	-0.401708	-0.304918	-0.34716	0.435537	NA
CSS0039034	8	-0.712388	0.852724	0.535781	-0.456188	0.216884	-0.62456	-0.454292	0.372442	0.269598	NA
CSS0039215	8	-0.0183686	0.474918	1.04927	0.262399	-0.824351	-0.954586	-0.386523	0.142784	0.254456	Alanine, aspartate and glutamate metabolism (ko00250);; Cyanoamino acid metabolism (ko00460)
CSS0039235	8	0.458962	0.0885412	1.70684	-0.766315	-0.0103999	0.125685	-0.887352	-0.511905	-0.204059	Ascorbate and aldarate metabolism (ko00053);; Inositol phosphate metabolism (ko00562)
CSS0039882	8	-0.374853	0.816182	0.909611	-0.736513	0.0830719	-0.179298	-0.593433	-0.0667705	0.142002	NA
CSS0039950	8	-0.198371	0.128347	0.540835	0.0499677	-0.270736	-0.247559	-0.290258	0.0717199	0.216055	Galactose metabolism (ko00052);; Starch and sucrose metabolism (ko00500)
CSS0040027	8	-0.340265	0.308129	1.3168	-0.0437436	-0.513661	0.0318011	-0.630644	-0.615374	0.486954	Sesquiterpenoid and triterpenoid biosynthesis (ko00909)
CSS0040193	8	-0.310101	1.34408	0.787063	0.0621847	-0.429256	-0.46552	-0.618607	0.0680222	-0.437871	NA
CSS0040251	8	-0.606796	0.196083	1.66218	-0.256998	-0.342774	-0.504891	-0.525604	-0.519749	0.898551	NA
CSS0040472	8	-0.690791	0.161973	0.701685	0.374337	-0.20628	-0.488604	-0.763105	0.785636	0.125149	NA
CSS0040791	8	-0.229362	0.293349	0.572566	-0.265333	-0.404502	-0.207205	-0.416875	0.163761	0.493601	NA
CSS0040824	8	-0.506113	0.703876	0.997593	-0.21173	-0.667671	0.0799366	-0.449059	-0.296667	0.349834	NA
CSS0041123	8	0.0155044	0.188977	0.441358	-0.203819	-0.724464	-0.224983	-0.0621392	0.421799	0.147767	NA
CSS0041819	8	-0.19038	0.625923	0.738625	0.0771013	-0.340184	-0.324321	-0.405391	-0.317082	0.135708	NA
CSS0042070	8	0.0640684	0.942981	0.329157	-0.198952	-0.529107	-0.641345	-0.0673548	0.0410351	0.0595156	NA
CSS0042744	8	-0.43298	0.332125	0.825771	0.431811	-0.516867	-0.555341	-0.222498	-0.179105	0.317085	NA
CSS0043169	8	-0.386606	0.424041	0.542686	-0.382892	-0.650392	-0.174702	-0.270089	0.665582	0.232371	NA
CSS0043212	8	-0.330845	0.23058	0.455975	-0.0740819	-0.327352	-0.59323	0.0143952	-0.0155514	0.640111	NA
CSS0043267	8	-0.536266	0.622075	1.05825	-0.790394	-0.208731	-0.595364	-0.476016	0.277268	0.649178	NA
CSS0043322	8	-0.188428	0.120649	0.697782	-0.0967449	-0.601941	-0.0752536	-0.00314412	-0.080283	0.227363	NA
CSS0043609	8	-0.268022	0.394188	0.658068	-0.323925	-0.285339	-0.512915	-0.403086	0.358472	0.382557	NA
CSS0043754	8	-0.189858	0.824226	0.592002	-0.330513	-0.0704597	-0.502724	-0.579103	0.29796	-0.0415306	NA
CSS0044025	8	-0.0105951	0.495417	0.851888	-0.115986	-0.522583	-0.245168	-0.0900461	-0.300784	-0.0621422	Homologous recombination (ko03440)
CSS0044229	8	-0.127687	0.139297	0.844644	0.138946	-0.529813	0.265492	-0.175484	-0.899697	0.344302	NA
CSS0044436	8	-0.540206	0.864889	0.883825	-0.0897297	-0.59636	-0.562323	-0.551728	0.406508	0.185124	Glycolysis / Gluconeogenesis (ko00010);; Pentose phosphate pathway (ko00030);; Fructose and mannose metabolism (ko00051);; Galactose metabolism (ko00052);; Carbon metabolism (ko01200);; Biosynthesis of amino acids (ko01230);; RNA degradation (ko03018)
CSS0044454	8	-0.278821	0.552723	0.751288	-0.194732	-0.0116383	-0.643128	-0.852297	0.756086	-0.0794819	NA
CSS0044466	8	-0.415793	0.987585	1.02929	0.114555	-0.673974	-0.729681	-0.574341	0.0996572	0.162704	NA
CSS0044539	8	-0.46837	0.679586	0.557453	-0.122145	-0.335184	-0.594165	-0.328986	0.632459	-0.0206478	Plant hormone signal transduction (ko04075)
CSS0044619	8	-0.208606	0.795288	0.67259	0.0848124	-0.0996439	-0.646962	-0.417612	0.0116709	-0.191538	Stilbenoid, diarylheptanoid and gingerol biosynthesis (ko00945)
CSS0044624	8	-0.246656	0.714385	0.622893	-0.167466	-0.456509	-0.429425	-0.436469	0.268428	0.13082	NA
CSS0044631	8	-0.139759	0.405414	0.457467	0.130773	0.067444	0.0126057	-0.185797	-0.834817	0.0866707	NA
CSS0044672	8	-0.61441	0.431478	0.960017	-0.299704	-0.662131	-0.0449999	-0.477786	0.130976	0.576561	NA
CSS0044804	8	-0.553405	0.390865	0.589215	-0.167458	0.0321936	-0.3378	-0.22234	0.196874	0.0718557	NA
CSS0044881	8	0.0188734	0.408438	0.568666	-0.332028	0.388215	-0.677936	-0.436044	-0.246772	0.308586	NA
CSS0045221	8	-0.240661	0.785906	0.897518	0.0709369	-0.635639	-0.496186	-0.278128	-0.228039	0.124292	MAPK signaling pathway - plant (ko04016);; Plant-pathogen interaction (ko04626)
CSS0045451	8	-0.388735	0.792489	0.700208	0.0941405	-0.473287	-0.485185	-0.312944	0.244862	-0.171549	Glycolysis / Gluconeogenesis (ko00010);; Pentose phosphate pathway (ko00030);; Fructose and mannose metabolism (ko00051);; Galactose metabolism (ko00052);; Carbon metabolism (ko01200);; Biosynthesis of amino acids (ko01230);; RNA degradation (ko03018)
CSS0045604	8	-0.208464	0.541741	0.730334	-0.159339	-0.712382	-0.550629	-0.238972	-0.00802256	0.605733	NA
CSS0046096	8	0.0369721	0.202858	0.64948	-0.206994	-0.0232417	-0.532313	-0.215384	0.19865	-0.110026	NA
CSS0046357	8	-0.374482	0.349494	0.91446	-0.364884	-0.225167	-0.124626	-0.280309	-0.307162	0.412676	MAPK signaling pathway - plant (ko04016);; Plant-pathogen interaction (ko04626)
CSS0046432	8	-0.479913	0.347085	1.50884	-0.0357138	-0.3098	-0.545218	-0.473589	-0.248764	0.237067	NA
CSS0046482	8	-0.0406857	0.0691919	0.816904	-0.225989	-0.572408	-0.68788	-0.0641132	-0.0369865	0.741967	NA
CSS0046705	8	-0.268514	0.354009	1.17796	0.51396	-0.273437	-0.00462603	-0.482535	-0.978009	-0.038804	NA
CSS0046720	8	-0.277832	0.715054	0.730794	-0.10417	-0.471921	-0.381088	-0.290596	-0.069929	0.149687	NA
CSS0047011	8	-0.165259	0.439715	0.375303	-0.123045	-0.235855	-0.206151	-0.192083	0.0497472	0.0576293	ABC transporters (ko02010)
CSS0047115	8	-0.360283	0.529174	0.311641	-0.255755	-0.494206	0.0834862	-0.37736	0.375281	0.188021	Protein processing in endoplasmic reticulum (ko04141)
CSS0047154	8	-0.115708	0.0303983	0.447589	-0.31084	0.212731	-0.47415	-0.238482	0.343601	0.104861	Plant-pathogen interaction (ko04626)
CSS0047326	8	-0.120036	0.623397	0.833426	-0.611308	-0.644612	0.111832	-0.632743	0.00258425	0.43746	NA
CSS0047390	8	-0.626122	1.12304	0.735905	0.280547	-0.119434	-0.880283	-0.54382	0.138748	-0.10858	NA
CSS0047500	8	-0.112912	0.61401	0.707018	-0.176291	-0.483635	-0.55424	-0.280707	0.0241389	0.262618	Plant-pathogen interaction (ko04626)
CSS0047591	8	-0.435408	0.0477665	0.993531	0.0973389	-0.386457	-0.2866	-0.324763	-0.0990849	0.393676	Sesquiterpenoid and triterpenoid biosynthesis (ko00909)
CSS0047911	8	-0.0564545	-0.109856	0.930144	-0.304227	-1.12517	0.445743	-0.295371	-0.269473	0.784661	NA
CSS0048030	8	-0.123972	0.531336	0.617188	-0.0133083	-0.615675	-0.12728	-0.428497	-0.173347	0.333554	Pentose and glucuronate interconversions (ko00040)
CSS0048067	8	0.0159676	0.397838	0.602833	-0.137042	-0.439431	-0.415679	-0.371526	0.128048	0.218992	NA
CSS0048241	8	-0.24793	0.414413	0.811682	0.315811	-0.640529	-0.44433	-0.389989	0.289377	-0.108506	NA
CSS0048474	8	-0.422179	0.688287	1.12189	-0.169304	-1.14901	0.295098	-0.445045	-0.738998	0.819257	Phagosome (ko04145)
CSS0048521	8	-0.543653	1.24949	0.843595	-0.16106	-0.105123	-0.504734	-0.903018	0.0565613	0.0679408	Plant hormone signal transduction (ko04075)
CSS0048864	8	-0.0930844	0.495331	0.372116	0.0100156	-0.339239	-0.178759	-0.220143	-0.276391	0.230154	NA
CSS0049097	8	-0.214681	0.408702	0.916243	-0.28446	-0.600779	-0.189956	-0.508164	0.0907387	0.382356	NA
CSS0049169	8	-0.0496146	0.488816	0.530231	-0.0826268	-0.580762	-0.40217	-0.222801	-0.0164441	0.335371	NA
CSS0049176	8	0.224449	0.539518	0.505513	-0.418134	0.28198	-1.02566	-0.210382	0.266581	-0.163867	Nitrogen metabolism (ko00910)
CSS0049230	8	-0.143247	0.574516	0.940917	-0.321444	-0.125253	-0.396304	-0.322	-0.126166	-0.0810183	MAPK signaling pathway - plant (ko04016);; Plant hormone signal transduction (ko04075)
CSS0049246	8	-0.102238	0.242829	0.861066	0.201557	-0.512731	-0.14497	-0.300275	-0.390146	0.144909	NA
CSS0049382	8	-0.134703	0.478467	0.536213	-0.321057	-0.199627	-0.247297	-0.22742	0.0952759	0.0201473	NA
CSS0049902	8	-0.127752	-0.217102	0.871248	-0.0951672	-0.112408	-0.215394	-0.0678073	-0.0635835	0.0279665	NA
CSS0049986	8	-0.327867	0.0540451	0.996773	0.389007	-0.707573	-0.41026	-0.215193	-0.0443318	0.2654	NA
CSS0050031	8	-0.325746	0.426537	0.890665	0.432831	-0.682667	-0.448726	-0.549833	-0.222362	0.479301	NA
CSS0050304	8	-0.236399	0.194585	0.849538	0.0734521	-0.343884	-0.297601	-0.350397	-0.123718	0.234424	NA
CSS0050481	8	-0.482321	1.02787	0.881338	-0.18012	0.000565595	-0.14176	-0.746834	-0.153833	-0.204905	Plant hormone signal transduction (ko04075)
Camellia_sinensis_newGene_10036	8	-0.12167	0.0450555	0.557078	0.103289	-0.123946	-0.373716	-0.211376	0.103131	0.0221546	NA
Camellia_sinensis_newGene_10045	8	-0.30309	0.510153	1.29101	-0.569368	-0.649448	-0.394308	-0.674364	0.0559064	0.733506	NA
Camellia_sinensis_newGene_10250	8	-0.140147	0.724421	0.87495	-0.0902968	-0.647042	-0.655271	-0.290138	0.0263408	0.197183	NA
Camellia_sinensis_newGene_10865	8	-0.361879	0.952086	0.207595	0.218925	-0.387676	-0.860281	-0.239448	0.265226	0.205453	NA
Camellia_sinensis_newGene_11058	8	-0.156481	0.547775	0.598196	-0.415414	-0.496218	-0.157235	-0.411928	-0.00692689	0.498233	NA
Camellia_sinensis_newGene_1132	8	0.205731	0.652215	0.609471	-0.307226	-0.477763	-0.765443	-0.184672	0.286459	-0.0187729	NA
Camellia_sinensis_newGene_12952	8	-0.237802	0.568841	0.684048	0.0999997	-0.441985	-0.569543	-0.388298	0.171327	0.113412	NA
Camellia_sinensis_newGene_13407	8	0.262629	0.775511	0.585043	-0.186743	0.245999	-0.603239	-0.601814	-0.437822	-0.0395643	NA
Camellia_sinensis_newGene_15393	8	-0.380256	0.640479	0.733173	0.121932	-0.166099	-0.648523	-0.233934	0.241778	-0.308551	NA
Camellia_sinensis_newGene_17484	8	-0.515798	0.377513	0.818657	-0.153249	-0.602317	-0.448038	-0.31132	0.564977	0.269576	NA
Camellia_sinensis_newGene_17798	8	-0.348093	0.798576	0.99546	-0.113562	-0.352121	-0.740152	-0.436503	-0.244933	0.441329	NA
Camellia_sinensis_newGene_17799	8	-0.243419	0.15564	0.816663	-0.0198225	-0.266301	-0.174337	-0.314935	-0.17172	0.218231	NA
Camellia_sinensis_newGene_18207	8	0.0846575	0.552573	0.7249	-0.116164	-0.789709	-0.405147	-0.293813	-0.12091	0.363612	NA
Camellia_sinensis_newGene_18347	8	-0.198073	0.1399	0.681189	0.031442	-0.190989	-0.216513	-0.346923	-0.129599	0.229566	NA
Camellia_sinensis_newGene_19157	8	-0.109348	0.353987	0.412252	-0.067379	-0.675318	-0.374574	-0.109741	0.420416	0.149705	NA
Camellia_sinensis_newGene_19419	8	-0.619757	0.735329	0.760056	-0.481618	-0.751453	0.0862012	-0.62131	0.407112	0.48544	Ubiquitin mediated proteolysis (ko04120);; Protein processing in endoplasmic reticulum (ko04141)
Camellia_sinensis_newGene_19470	8	-0.118013	0.810831	0.490669	-0.00679553	-0.49236	-0.475491	-0.455458	0.0257103	0.220906	NA
Camellia_sinensis_newGene_20940	8	0.0134591	0.764669	0.489635	-0.342509	-0.195433	-0.425546	-0.472145	0.263319	-0.0954484	NA
Camellia_sinensis_newGene_20972	8	-0.755527	0.510478	0.719988	-0.566153	0.44815	-0.439006	-0.471307	0.0330023	0.520375	NA
Camellia_sinensis_newGene_21278	8	-0.564884	0.613244	0.789989	0.0671787	-0.0263308	-0.250806	-0.780549	0.10853	0.043628	NA
Camellia_sinensis_newGene_21442	8	-0.348419	0.229668	0.676009	-0.232872	-0.275526	-0.197875	-0.343736	-0.229886	0.722638	Plant-pathogen interaction (ko04626)
Camellia_sinensis_newGene_2341	8	0.316682	1.00297	0.823255	-0.154148	-0.886776	-0.512928	-0.398273	-0.309689	0.11891	NA
Camellia_sinensis_newGene_24227	8	-0.205041	0.633768	0.387456	0.0308652	-0.356053	-0.34649	-0.144646	-0.146083	0.146225	NA
Camellia_sinensis_newGene_24282	8	-0.277168	0.487991	0.432747	-0.185607	-0.335273	-0.2683	-0.296726	0.23947	0.202867	NA
Camellia_sinensis_newGene_2558	8	-0.351113	0.680471	0.951173	-0.128635	-0.314483	-0.515117	-0.248128	-0.228236	0.154069	NA
Camellia_sinensis_newGene_2615	8	-0.0709477	0.259124	0.66419	-0.196952	0.0188107	-0.447592	-0.356293	0.168235	-0.0385747	NA
Camellia_sinensis_newGene_28046	8	0.0558291	0.342515	1.42513	0.216719	-1.27879	0.194565	-0.863732	-0.949581	0.857347	NA
Camellia_sinensis_newGene_2915	8	-0.192849	0.584827	0.479574	-0.232057	-0.352795	-0.413255	-0.260555	-0.0879252	0.475035	NA
Camellia_sinensis_newGene_2916	8	-0.0546895	0.413521	0.386242	-0.17044	-0.416819	-0.423971	-0.216648	0.138901	0.343905	NA
Camellia_sinensis_newGene_31927	8	-0.36615	0.444833	0.779107	-0.348338	-0.666249	-0.144259	-0.56801	0.107014	0.762051	NA
Camellia_sinensis_newGene_31928	8	0.0102911	0.263035	0.675571	-0.127963	-0.817409	-0.236428	-0.446137	0.174907	0.504132	NA
Camellia_sinensis_newGene_4079	8	-0.0369014	-0.258421	0.877548	-0.0352461	-0.389526	-0.451874	-0.175776	0.489208	-0.0190119	Galactose metabolism (ko00052);; Other glycan degradation (ko00511);; Glycosaminoglycan degradation (ko00531);; Sphingolipid metabolism (ko00600);; Glycosphingolipid biosynthesis - ganglio series (ko00604)
Camellia_sinensis_newGene_4228	8	-0.330954	0.636312	0.466827	-0.11408	-0.581597	-0.394593	-0.442305	0.620146	0.140243	NA
Camellia_sinensis_newGene_4547	8	-0.416255	0.499826	0.981219	-0.515328	-0.100991	-0.333891	-0.609402	0.189404	0.305417	NA
Camellia_sinensis_newGene_4854	8	-0.232543	-0.0181543	1.1622	0.538236	-1.18345	0.123546	-0.246763	-0.83549	0.69242	NA
Camellia_sinensis_newGene_5562	8	-0.994375	0.381632	0.273841	0.321178	-0.298853	1.20774	-1.0971	-0.891021	1.09696	NA
Camellia_sinensis_newGene_5791	8	-0.299512	0.869247	0.47454	-0.164042	0.082255	-0.224065	-0.472843	0.0234925	-0.289073	NA
Camellia_sinensis_newGene_6365	8	-0.420598	0.151711	1.28206	0.200162	-0.670534	-0.745293	-0.405122	0.0357264	0.571883	NA
CSS0000049	9	-0.469137	1.17174	0.754556	0.127954	0.16942	-0.273698	-0.899699	-0.137399	-0.443738	Sesquiterpenoid and triterpenoid biosynthesis (ko00909)
CSS0000223	9	-0.666805	1.18428	0.986695	-0.144064	0.17847	-0.206208	-1.04853	0.0286103	-0.31245	Sesquiterpenoid and triterpenoid biosynthesis (ko00909)
CSS0001149	9	-0.792787	0.953846	0.419946	-0.327248	0.533252	-0.516528	-0.445389	0.289239	-0.114331	ABC transporters (ko02010)
CSS0004089	9	-1.54234	1.96199	1.30609	0.819063	0.825263	-0.44531	-1.99233	0.744241	-1.67667	Diterpenoid biosynthesis (ko00904)
CSS0004691	9	-0.433711	0.878926	-0.215058	1.29838	0.00402214	0.660134	-0.782046	-0.675626	-0.735019	Riboflavin metabolism (ko00740)
CSS0007448	9	-0.472828	1.64499	-0.211941	0.490382	0.19592	-0.182534	-0.677328	-0.178922	-0.607742	Vitamin B6 metabolism (ko00750)
CSS0007481	9	-1.32032	1.2862	1.62553	0.153927	0.884984	-0.302225	-1.30602	0.613233	-1.63531	Flavonoid biosynthesis (ko00941)
CSS0009736	9	-0.598463	1.77486	-0.445105	0.640378	0.0344146	-0.211215	-0.569056	0.202499	-0.828316	Vitamin B6 metabolism (ko00750)
CSS0009759	9	-0.667935	0.461122	0.175776	0.499748	0.130682	-0.318431	-1.17425	1.13636	-0.243073	NA
CSS0010306	9	-1.06579	1.15331	0.759253	-0.441801	0.750942	-0.492055	-1.04282	0.773385	-0.394433	Plant hormone signal transduction (ko04075)
CSS0010510	9	-0.396227	0.705801	0.493698	0.630444	0.0982531	1.1868	-0.706656	-0.338683	-1.67343	Plant hormone signal transduction (ko04075)
CSS0011888	9	-0.477289	0.672568	0.343047	-0.338495	0.776249	-0.659159	-0.57722	0.885986	-0.625688	Flavonoid biosynthesis (ko00941)
CSS0012054	9	-0.832262	1.19482	0.727922	-0.214476	0.259137	-0.151146	-0.96552	0.250453	-0.268926	NA
CSS0012478	9	-1.03372	0.382536	-0.363489	0.240655	0.749437	0.415984	-0.535886	0.787406	-0.64292	Sesquiterpenoid and triterpenoid biosynthesis (ko00909)
CSS0012706	9	-1.20147	1.19756	1.30851	0.899519	0.317822	-0.0751622	-1.55341	-0.245363	-0.64801	Sesquiterpenoid and triterpenoid biosynthesis (ko00909)
CSS0013839	9	-1.19147	0.930403	0.92655	-0.150301	0.706137	0.244754	-1.49762	0.195854	-0.164306	Sesquiterpenoid and triterpenoid biosynthesis (ko00909)
CSS0015088	9	-0.67941	1.39098	-0.0512474	-0.290029	1.08726	0.709256	-1.29596	0.356736	-1.22758	NA
CSS0015177	9	-1.27195	1.31498	-0.864219	0.348161	1.43258	0.287312	-1.04118	1.05177	-1.25745	NA
CSS0016543	9	-1.47028	0.426722	0.00480982	-0.42221	0.981111	1.18284	-1.15874	0.476274	-0.0205393	Flavonoid biosynthesis (ko00941)
CSS0017281	9	-0.46583	1.67423	-0.866593	1.23336	0.570939	-0.746284	-0.809813	0.924113	-1.51413	Glycerophospholipid metabolism (ko00564)
CSS0018757	9	-0.803188	1.17705	0.958586	1.35121	0.0818955	0.604679	-1.4882	0.440618	-2.32266	Glycine, serine and threonine metabolism (ko00260);; Phenylalanine, tyrosine and tryptophan biosynthesis (ko00400);; Biosynthesis of amino acids (ko01230)
CSS0023230	9	-1.24001	1.64253	1.51246	0.463682	0.585168	-0.628049	-1.50564	0.541913	-1.37206	Diterpenoid biosynthesis (ko00904)
CSS0023867	9	-0.566204	0.940919	0.538279	0.86092	0.0232053	0.383047	-1.0123	-0.0514088	-1.11645	Thiamine metabolism (ko00730);; Terpenoid backbone biosynthesis (ko00900)
CSS0028188	9	-0.418068	0.815408	0.391309	0.645409	-0.257832	0.782154	-0.599488	-0.463707	-0.895185	Plant hormone signal transduction (ko04075)
CSS0029116	9	-0.82163	0.602441	0.51429	0.740777	-0.244947	1.13905	-0.610586	-0.440595	-0.878797	Plant-pathogen interaction (ko04626)
CSS0031462	9	-1.3789	1.18765	0.834706	0.585446	1.01391	-0.635981	-0.815951	0.491469	-1.28236	Sesquiterpenoid and triterpenoid biosynthesis (ko00909)
CSS0032483	9	-0.676475	0.20624	0.411169	0.624103	0.260977	0.658403	-0.478309	-0.661457	-0.344649	NA
CSS0032883	9	-0.709252	0.953349	0.239737	0.171192	0.58564	0.263659	-0.712633	0.189135	-0.980826	Terpenoid backbone biosynthesis (ko00900)
CSS0034430	9	-0.15139	0.591666	0.206816	1.11899	0.231835	0.356884	-0.320104	-0.425683	-1.60902	Plant hormone signal transduction (ko04075)
CSS0034968	9	-0.444916	0.94779	0.920227	0.944015	0.069206	0.336209	-1.31883	0.538764	-1.99247	Glycine, serine and threonine metabolism (ko00260);; Phenylalanine, tyrosine and tryptophan biosynthesis (ko00400);; Biosynthesis of amino acids (ko01230)
CSS0035688	9	-0.865444	1.02443	0.957276	0.185895	0.0718695	-0.0424488	-0.951921	0.0629124	-0.442565	NA
CSS0035945	9	-0.745554	1.14772	1.0568	-0.316166	0.436516	0.0386393	-0.971659	0.286032	-0.932337	NA
CSS0036039	9	-0.767189	1.15018	-0.562826	0.327428	0.726948	-0.221192	-0.938124	0.960525	-0.675747	NA
CSS0036600	9	-1.3961	1.42541	0.664037	0.414618	0.655378	1.44723	-1.18814	0.350431	-2.37286	NA
CSS0036652	9	-0.771902	0.0391254	0.973204	-0.771902	1.15162	0.7585	-0.771902	0.165154	-0.771902	NA
CSS0040466	9	-0.665789	0.611711	0.183916	0.532123	0.273078	-0.396399	-1.18905	0.987176	-0.336761	NA
CSS0042833	9	-1.17826	1.21515	0.0450569	0.00907913	0.852714	-0.357534	-0.518868	0.446278	-0.513619	Cyanoamino acid metabolism (ko00460)
CSS0044363	9	-0.749881	0.687416	0.465401	-0.089611	0.375549	0.154636	-0.463827	0.300203	-0.679885	NA
CSS0044776	9	-0.69715	0.680041	0.554719	0.763353	0.513378	0.0450331	-0.798909	-0.320871	-0.739594	NA
CSS0044950	9	-0.298719	1.44634	-0.347696	-0.427725	0.468597	-0.768495	-0.602689	1.00943	-0.479035	Plant hormone signal transduction (ko04075)
CSS0045138	9	-0.835839	1.17294	0.354937	-0.303434	0.764717	0.407734	-1.2267	-0.216792	-0.117564	NA
CSS0045944	9	-0.97882	0.306716	0.226351	0.522256	0.511459	0.651834	-0.923603	-0.236432	-0.0797612	Terpenoid backbone biosynthesis (ko00900)
Camellia_sinensis_newGene_17482	9	-0.903452	1.15396	-0.800647	-0.647319	1.33052	0.0213406	-0.735087	1.48768	-0.906988	Starch and sucrose metabolism (ko00500)
Camellia_sinensis_newGene_20370	9	-0.622091	1.45738	0.473216	-0.375289	0.299875	-0.130366	-0.621533	-0.376246	-0.104949	NA
Camellia_sinensis_newGene_21865	9	-0.0615235	1.08853	0.36254	0.61698	0.187499	0.764727	-0.697234	0.0843923	-2.34591	Plant hormone signal transduction (ko04075)
Camellia_sinensis_newGene_23190	9	-0.358981	1.24729	-0.121953	-0.309557	-0.200833	0.315355	-0.766326	0.409069	-0.214061	NA
Camellia_sinensis_newGene_24087	9	-0.360707	1.20078	0.0881445	-0.105859	0.433921	-0.297189	-0.698535	0.0219586	-0.282516	NA
Camellia_sinensis_newGene_30509	9	-0.256824	1.34	-0.131406	-0.240785	-0.360536	0.751648	-0.363389	-0.431337	-0.307372	NA
CSS0000565	10	0.5994	-0.71615	-0.838564	0.552558	0.0668613	0.163371	0.693312	-0.19654	-0.324248	NA
CSS0000653	10	0.432781	-0.476129	-0.845953	0.554371	0.505193	-0.220275	0.640307	0.17005	-0.760346	NA
CSS0001727	10	0.0404262	-0.543705	-0.644951	0.517116	0.783818	0.477717	0.330878	-0.339303	-0.621997	Plant hormone signal transduction (ko04075)
CSS0001813	10	0.653499	-0.998332	-0.788841	0.829144	0.210343	0.0104202	0.958217	-0.304628	-0.569822	RNA polymerase (ko03020)
CSS0001898	10	-0.273197	0.341847	-0.636166	1.15355	0.395	-0.172652	-0.0204627	-0.184448	-0.603472	Phenylpropanoid biosynthesis (ko00940)
CSS0001940	10	-1.93963	-1.93963	1.07638	1.38046	0.117707	0.276014	1.91924	1.0491	-1.93963	NA
CSS0002105	10	-0.0800209	-0.463548	-0.408494	0.621291	0.682909	-0.0459294	0.38042	-0.197532	-0.489095	NA
CSS0002364	10	0.411728	-0.375139	-0.425995	1.69686	-0.343328	-0.517754	0.345034	-0.294958	-0.496452	NA
CSS0002536	10	0.140346	-0.396592	-0.555272	0.682156	0.612208	0.315083	0.369162	-0.439613	-0.727477	NA
CSS0002551	10	0.33665	-0.911598	-0.796916	0.712772	0.495853	0.336202	0.833824	-0.34913	-0.657657	NA
CSS0002573	10	0.515336	-0.698063	-0.643305	0.566814	0.294641	0.176481	0.696251	-0.425668	-0.482489	DNA replication (ko03030)
CSS0004492	10	-0.474115	0.0867132	-0.410969	0.825901	0.36916	0.274615	0.096904	-0.324351	-0.443857	Plant hormone signal transduction (ko04075)
CSS0005016	10	0.100386	-0.438796	-0.443649	0.504209	0.505782	0.318556	0.31188	-0.441191	-0.417177	NA
CSS0005525	10	0.227194	-0.409179	-0.834278	0.309006	0.164486	0.410615	0.322919	0.0593719	-0.250135	NA
CSS0005565	10	0.606357	-0.707896	-0.799188	1.16685	0.308568	-0.395534	0.822082	-0.294924	-0.706315	NA
CSS0005660	10	0.251497	-0.374418	-0.59033	0.406919	0.524364	0.222837	0.339429	-0.18208	-0.598218	Homologous recombination (ko03440)
CSS0005789	10	0.733528	-0.961466	-0.664002	1.01358	0.311823	0.361474	0.857571	-0.571998	-1.08051	Glutathione metabolism (ko00480)
CSS0007098	10	0.535195	-2.08374	-0.510763	0.792652	0.403623	-0.409713	0.390884	0.557707	0.324152	NA
CSS0008245	10	0.491846	-0.528378	-0.870021	0.69033	0.317468	0.149419	0.604938	-0.204367	-0.651235	Valine, leucine and isoleucine degradation (ko00280)
CSS0008397	10	0.443396	-0.384436	-1.15011	0.822026	-0.227258	-0.0935668	0.931146	0.0340228	-0.375217	Ribosome biogenesis in eukaryotes (ko03008)
CSS0008650	10	-0.300519	-0.140065	-0.368098	1.11601	0.897593	-0.867531	0.535135	-0.481358	-0.39117	NA
CSS0008864	10	-0.442697	0.171847	-0.59412	1.15107	0.634512	0.700871	-0.232899	-0.532968	-0.855618	Carotenoid biosynthesis (ko00906)
CSS0008916	10	0.360829	0.143229	-1.20194	0.161116	0.722661	-0.0998972	0.538273	0.570274	-1.19455	NA
CSS0009911	10	0.50633	-0.322136	-0.607706	0.337351	0.17657	0.418192	0.284309	-0.216161	-0.576749	ABC transporters (ko02010)
CSS0010195	10	-0.266775	-0.236265	-0.200915	1.00107	0.445631	-0.510706	0.348867	-0.334449	-0.246459	NA
CSS0010301	10	0.218924	-0.0231622	-0.016834	1.62398	-0.115496	0.100999	0.0675001	-0.870084	-0.985822	NA
CSS0011155	10	-0.16835	-0.0736024	-0.998091	0.830417	0.205918	0.414874	0.0849637	0.0693587	-0.365488	NA
CSS0011330	10	-0.16148	-0.513866	-0.829789	0.512845	0.730051	0.515966	0.538182	-0.0248527	-0.767057	Plant hormone signal transduction (ko04075)
CSS0011912	10	-0.261681	-0.808684	-0.4705	0.661158	0.735386	0.590857	0.438174	-0.320239	-0.564472	Cysteine and methionine metabolism (ko00270)
CSS0011987	10	0.953512	-0.636781	-1.11502	0.997804	0.181876	-0.183336	1.21803	-0.209251	-1.20683	Phenylpropanoid biosynthesis (ko00940);; Flavonoid biosynthesis (ko00941);; Stilbenoid, diarylheptanoid and gingerol biosynthesis (ko00945)
CSS0012050	10	0.157089	-0.167698	-0.552545	0.44683	0.323858	0.427405	0.0374199	-0.386141	-0.28622	NA
CSS0012364	10	0.107902	-0.561177	-0.70133	0.495181	0.676507	0.341272	0.368193	-0.0439365	-0.682613	Plant hormone signal transduction (ko04075)
CSS0012584	10	-0.0429031	-0.773774	-0.430533	0.240086	0.462592	0.775224	0.556561	-0.440961	-0.346293	NA
CSS0012815	10	0.376368	-0.638618	-0.703237	0.502439	0.95333	0.602573	0.380319	-0.782968	-0.690207	NA
CSS0013653	10	0.221595	-0.540261	-0.815376	0.577569	0.711269	0.166594	0.692956	-0.0832617	-0.931085	NA
CSS0013802	10	0.0268025	-0.28904	-0.373821	0.259623	0.432387	0.239761	0.281904	-0.219416	-0.3582	NA
CSS0014003	10	0.781253	0.261899	-1.76875	0.637613	0.0430104	0.747853	-0.0190876	-0.609926	-0.0738619	RNA transport (ko03013)
CSS0014834	10	-0.091701	-0.343516	-0.340131	0.374511	0.417368	0.518665	0.0440715	-0.161254	-0.418014	Phenylpropanoid biosynthesis (ko00940)
CSS0014950	10	-0.0508496	-0.685425	-0.070367	0.319255	0.469213	0.419034	0.127312	-0.0785024	-0.449669	NA
CSS0015653	10	0.136707	-0.586361	-0.512716	0.546807	0.469566	0.337102	0.42824	-0.42112	-0.398225	NA
CSS0015792	10	0.252996	-0.560151	-0.779328	0.263581	0.312054	0.261399	0.415649	0.278105	-0.444306	Ascorbate and aldarate metabolism (ko00053)
CSS0016438	10	0.119678	-0.429399	-0.298728	0.452046	0.298241	-0.111714	0.387222	-0.149304	-0.268043	NA
CSS0016757	10	1.23304	-2.28845	-0.446212	0.117948	1.03272	-0.600712	-0.0772261	0.557729	0.471168	NA
CSS0016770	10	-0.114803	-0.396023	-0.414801	1.35074	0.0591865	-0.113547	0.465814	-0.300244	-0.536322	Fatty acid biosynthesis (ko00061);; Biosynthesis of unsaturated fatty acids (ko01040);; Fatty acid metabolism (ko01212)
CSS0017374	10	0.61449	-0.684133	-0.562897	0.741095	0.35122	0.290606	0.472231	-0.687145	-0.535467	NA
CSS0017669	10	-0.263704	-0.449795	-0.554641	0.49161	0.949268	0.245102	0.514741	-0.0472561	-0.885325	NA
CSS0017674	10	0.185478	-0.50334	-0.402175	-0.0149762	0.516658	0.225804	0.409889	0.0102211	-0.427559	NA
CSS0018389	10	-0.198466	-0.23073	-0.703134	0.392084	0.672421	0.416394	0.452996	0.222415	-1.02398	NA
CSS0018570	10	1.01589	0.691772	-1.61342	0.514785	0.301398	0.717698	-0.176697	0.161993	-1.61342	NA
CSS0018634	10	0.787138	-1.09662	-0.697529	0.979215	0.162185	0.46942	0.767928	-0.41248	-0.959256	Glutathione metabolism (ko00480)
CSS0018841	10	0.190575	0.0367503	-0.553763	1.31847	-0.0218276	-0.365842	0.465085	-0.195464	-0.87398	Phenylpropanoid biosynthesis (ko00940)
CSS0019126	10	0.433917	-0.685385	-0.494222	0.495682	0.338271	0.239085	0.509305	-0.445792	-0.390861	DNA replication (ko03030)
CSS0019229	10	-0.0480298	-0.541182	-0.752361	0.403175	1.01155	0.699954	0.420671	-0.402193	-0.791586	Cutin, suberine and wax biosynthesis (ko00073)
CSS0019448	10	1.01506	-0.520563	-1.26945	1.07239	0.401363	-0.0351947	1.35797	-0.350426	-1.67114	Phenylpropanoid biosynthesis (ko00940);; Flavonoid biosynthesis (ko00941);; Stilbenoid, diarylheptanoid and gingerol biosynthesis (ko00945)
CSS0019632	10	-0.101299	-0.418229	-0.330856	0.223762	0.237196	0.470491	0.226972	-0.241702	-0.0663349	Plant-pathogen interaction (ko04626)
CSS0019871	10	0.696591	-0.774253	-1.06448	0.983834	0.391974	-0.562322	1.19113	-0.0563965	-0.806084	Ribosome (ko03010)
CSS0020611	10	0.22108	-0.76547	-0.622535	0.473831	0.438713	0.557315	0.409032	-0.207962	-0.504005	NA
CSS0020778	10	0.20032	-0.0760641	-0.435769	0.102758	-0.0191213	0.304979	0.156839	-0.140815	-0.0931253	NA
CSS0021080	10	-0.210855	-0.185214	-0.381957	0.835562	0.348802	0.617404	-0.0212498	-0.452826	-0.549665	NA
CSS0021285	10	0.401468	-0.562167	-0.49409	0.475208	0.41113	0.00108967	0.684448	-0.335356	-0.581732	DNA replication (ko03030)
CSS0022086	10	0.810517	-1.07328	-0.619412	1.03435	0.217293	0.4624	0.871599	-0.825648	-0.877827	Glutathione metabolism (ko00480)
CSS0022923	10	-0.0175849	-0.640162	-0.443928	0.258755	0.319439	1.20743	0.0717975	-0.744974	-0.0107689	Plant hormone signal transduction (ko04075);; Circadian rhythm - plant (ko04712)
CSS0023205	10	-0.205262	-0.872905	-0.629231	0.340476	1.13262	0.492076	0.53784	-0.150609	-0.644999	Protein processing in endoplasmic reticulum (ko04141)
CSS0023308	10	0.338166	-0.713926	-0.672487	0.520224	0.51536	-0.0278825	0.432366	-0.00549153	-0.386328	NA
CSS0023530	10	0.401605	-0.635175	-0.309522	1.92272	-0.119516	-0.643381	0.372835	-0.356085	-0.633481	NA
CSS0024432	10	-0.283475	-0.347085	-0.466892	0.48959	0.713688	0.253488	0.155637	-0.101491	-0.413459	Amino sugar and nucleotide sugar metabolism (ko00520)
CSS0024458	10	0.241843	-1.79028	0.125283	0.29705	-0.784881	0.609391	0.674226	0.00617838	0.621185	NA
CSS0024807	10	1.01169	-0.851858	-0.51212	0.902653	0.14233	-0.138694	0.955063	-0.486568	-1.0225	NA
CSS0024854	10	0.767457	-0.173327	-0.646597	0.606081	-0.451708	0.0253309	0.217436	-0.152238	-0.192436	NA
CSS0025130	10	-0.564883	-0.555462	-0.506648	0.515	0.601874	0.711881	0.493536	-0.196262	-0.499035	NA
CSS0025797	10	-0.323364	-0.0352219	-0.615311	0.651956	1.02168	0.345503	0.223408	-0.242159	-1.02649	Phenylpropanoid biosynthesis (ko00940);; Flavonoid biosynthesis (ko00941);; Stilbenoid, diarylheptanoid and gingerol biosynthesis (ko00945)
CSS0026690	10	0.716998	-1.05148	-0.708436	0.937689	0.233934	0.422963	0.767197	-0.426251	-0.892614	Glutathione metabolism (ko00480)
CSS0027290	10	0.0122665	-0.378932	-0.366325	0.105456	0.285296	0.622644	0.234098	-0.16459	-0.349914	Plant-pathogen interaction (ko04626)
CSS0027302	10	0.0750169	-0.558144	-0.373746	0.540921	0.418368	0.363003	0.308154	-0.39784	-0.375732	NA
CSS0027503	10	-0.553764	-0.54319	-0.717569	0.756061	0.710584	0.58612	0.520867	-0.275544	-0.483564	NA
CSS0028162	10	-0.386232	-0.597237	-0.439106	0.776265	0.598762	0.408095	0.477554	-0.286652	-0.551449	Cutin, suberine and wax biosynthesis (ko00073)
CSS0028464	10	0.0797957	-0.732735	-0.375642	0.48841	0.743746	0.238685	0.318351	-0.100413	-0.660197	Tryptophan metabolism (ko00380)
CSS0028693	10	-0.0114783	-0.795185	-0.138924	0.550203	0.951631	-0.0107547	0.601337	-0.481481	-0.665349	NA
CSS0028859	10	0.200159	-0.55787	-0.48005	0.128993	0.768191	0.58338	0.241292	-0.357039	-0.527056	Plant-pathogen interaction (ko04626)
CSS0029014	10	0.299225	-0.824156	-1.10859	0.96326	0.966551	0.241385	0.852672	-0.247124	-1.14323	NA
CSS0029156	10	-2.02654	-1.06313	-0.55706	1.9437	1.86909	-0.99231	1.31257	-0.157458	-0.328849	NA
CSS0029182	10	0.435794	-0.920942	-0.661318	0.551987	0.4809	-0.195964	0.865627	0.00232196	-0.558407	NA
CSS0030446	10	0.262726	-0.557534	-0.674889	0.564557	0.699624	0.450483	0.440191	-0.63326	-0.551899	Glycerolipid metabolism (ko00561)
CSS0030909	10	0.715608	-1.89169	-0.0966657	0.59863	0.198598	-0.618622	0.930465	0.48758	-0.323898	NA
CSS0030950	10	0.230715	-0.563529	-0.516518	0.683906	0.736175	0.430367	0.242942	-0.572817	-0.67124	NA
CSS0031248	10	0.851563	-1.10729	-0.594219	0.969292	0.148183	0.501653	0.87842	-0.796232	-0.851372	Glutathione metabolism (ko00480)
CSS0031436	10	0.311859	-0.476279	-0.737858	0.357514	0.575439	0.437479	0.193633	-0.453299	-0.208488	Betalain biosynthesis (ko00965)
CSS0032016	10	0.0757108	0.11198	-1.13894	0.251226	-0.0406219	0.36792	0.0343175	0.455017	-0.116611	NA
CSS0032698	10	-0.0938813	-0.401578	-0.328281	0.259811	0.70365	0.276366	0.258167	-0.335856	-0.338397	NA
CSS0033219	10	0.117019	-0.252271	-0.670731	0.23948	0.756162	0.411622	0.323588	-0.1782	-0.74667	NA
CSS0034306	10	0.0611523	-0.515458	-0.464855	0.265742	0.536694	0.509734	0.351979	-0.191206	-0.553782	NA
CSS0034308	10	0.0369181	-0.381024	-0.475674	0.279695	0.804395	0.43001	0.167583	-0.440437	-0.421466	NA
CSS0034509	10	0.118415	-0.568814	-0.579807	0.572139	0.515217	0.555359	0.523084	-0.255585	-0.880007	Plant hormone signal transduction (ko04075)
CSS0034857	10	-0.0639176	-0.486067	-0.52807	0.242363	0.425219	0.221396	0.315893	0.428513	-0.555328	Plant hormone signal transduction (ko04075)
CSS0034871	10	0.388651	-0.478348	-0.783612	0.362736	0.465586	0.17326	0.47363	-0.191653	-0.41025	NA
CSS0035099	10	0.137851	-1.12847	-0.0732058	0.174961	0.39771	0.85082	0.493435	-0.54068	-0.312425	NA
CSS0035792	10	-0.0688945	-0.730854	-0.411411	0.424958	0.474972	0.914849	0.188123	-0.297594	-0.494149	NA
CSS0036222	10	0.292239	-0.659134	-0.32549	0.230326	0.324238	0.115871	0.471903	0.0337874	-0.48374	NA
CSS0036288	10	-1.6732	-0.832192	-0.794284	2.09565	1.66277	-0.898762	1.27918	0.0146092	-0.85378	NA
CSS0036410	10	0.148932	-0.28737	-0.605778	0.617196	0.746301	-0.0385323	0.602187	-0.224704	-0.958233	Starch and sucrose metabolism (ko00500)
CSS0037327	10	0.379748	-1.03724	-0.268008	0.434215	0.0971651	0.578477	0.443628	-0.442385	-0.185598	NA
CSS0037356	10	-0.718339	-0.451895	-0.575418	0.813269	0.759118	-0.0584273	0.593509	0.209291	-0.571108	NA
CSS0037380	10	0.239538	-0.617305	-0.643943	0.316986	0.544946	0.00991718	0.634554	-0.15574	-0.328952	NA
CSS0038148	10	0.277675	-0.438685	-0.582819	0.650181	-0.0616679	0.30086	0.442164	-0.327087	-0.260623	NA
CSS0038168	10	0.342096	-0.894735	-0.468833	0.574664	0.248291	0.291123	0.635091	-0.229658	-0.49804	NA
CSS0038303	10	0.752493	-0.596583	-0.687191	-0.53069	0.230366	-0.0284782	0.90341	0.18027	-0.223597	NA
CSS0038356	10	-0.395168	-0.196251	-0.178548	0.888575	0.246905	-0.395168	0.319659	0.0581029	-0.348106	NA
CSS0038815	10	0.28314	-0.71023	-0.552296	0.91968	0.452965	-0.550357	0.890429	-0.0237759	-0.709555	Purine metabolism (ko00230)
CSS0039671	10	0.0928104	-0.581784	-0.507172	0.106827	0.243483	0.517094	0.37891	-0.0543635	-0.195806	NA
CSS0040139	10	-0.559601	-0.487459	-0.129962	0.968696	0.387505	-0.599056	0.746336	-0.222537	-0.103921	NA
CSS0040203	10	-0.321723	-0.264624	-0.412243	0.259128	0.791468	-0.0618683	0.411074	-0.228042	-0.17317	Plant hormone signal transduction (ko04075)
CSS0040890	10	-0.00439753	-0.82585	-0.620935	0.492077	0.874229	0.665882	0.569481	-0.156837	-0.993649	NA
CSS0040963	10	0.271372	-0.687334	0.173578	-0.0536837	0.189404	-0.0792872	0.134965	0.0670907	-0.0161052	NA
CSS0041346	10	0.601921	-0.443511	-0.87369	0.580545	0.393949	0.123656	0.572156	-0.22921	-0.725816	NA
CSS0041669	10	0.275088	-0.464092	-0.687127	0.48723	0.544446	0.247144	0.451336	-0.172771	-0.681253	Betalain biosynthesis (ko00965)
CSS0041707	10	-0.365521	0.0808342	-0.532186	0.739001	0.795336	0.0942708	0.153697	0.0812502	-1.04668	NA
CSS0042128	10	-0.344669	-0.098346	-0.461348	0.928096	0.585822	0.540626	-0.0655394	-0.479164	-0.605478	Carotenoid biosynthesis (ko00906)
CSS0042244	10	-0.00772073	-0.137575	-0.646494	0.354977	0.098771	0.00742156	0.0695982	-0.249257	0.510278	NA
CSS0043062	10	0.309412	-0.746756	-0.39257	-0.0995655	0.0610299	-0.0862082	0.594878	0.667146	-0.307367	RNA degradation (ko03018)
CSS0043063	10	-0.0215413	-0.418421	-0.437735	0.432213	0.646545	0.175654	0.46483	-0.1899	-0.651646	Aminoacyl-tRNA biosynthesis (ko00970)
CSS0043094	10	-0.0256932	-0.46885	0.179591	0.362689	-0.566989	1.30069	-0.0157405	-0.592278	-0.173416	Phenylpropanoid biosynthesis (ko00940);; Flavonoid biosynthesis (ko00941);; Stilbenoid, diarylheptanoid and gingerol biosynthesis (ko00945)
CSS0043636	10	-0.0793738	-0.52153	-0.48183	0.506953	0.464771	0.530558	0.0732222	-0.297251	-0.195519	MAPK signaling pathway - plant (ko04016);; Plant hormone signal transduction (ko04075)
CSS0044238	10	-0.194396	-0.854831	-0.773047	0.477172	0.597757	0.654875	0.573339	0.044239	-0.525107	NA
CSS0045529	10	0.321374	-0.630371	0.14811	0.308766	0.343605	0.251871	0.297875	-0.49097	-0.55026	Phenylpropanoid biosynthesis (ko00940)
CSS0045830	10	-0.0506471	-0.0652066	-0.562589	0.389935	0.443247	0.263352	0.093704	-0.174081	-0.337714	Proteasome (ko03050)
CSS0046249	10	0.515218	-1.04615	-0.0863522	0.836926	0.0707758	0.294247	0.558561	-1.01236	-0.13087	NA
CSS0046285	10	-0.261725	-0.822376	-0.886028	0.628903	0.830087	0.603739	0.412292	0.0558027	-0.560695	NA
CSS0046378	10	0.553387	-0.504871	-1.21357	0.651365	0.482281	-0.146424	0.665116	0.408432	-0.895716	Circadian rhythm - plant (ko04712)
CSS0046803	10	0.477974	-0.515107	-0.62353	0.590909	-0.433028	-0.333327	0.534787	0.558744	-0.257421	NA
CSS0047027	10	0.0942125	-0.584207	-0.458996	0.400711	0.353708	0.369911	0.493663	-0.467721	-0.201281	NA
CSS0047425	10	0.180157	-0.630035	-1.03691	0.650577	0.856565	0.268711	0.700303	-0.0910996	-0.898269	Flavone and flavonol biosynthesis (ko00944)
CSS0047734	10	0.359653	-0.695073	-0.747811	0.411676	0.477069	0.220427	0.615517	-0.162222	-0.479235	DNA replication (ko03030);; Nucleotide excision repair (ko03420);; Mismatch repair (ko03430);; Homologous recombination (ko03440)
CSS0048097	10	0.0802488	-0.576619	-0.639494	0.414934	0.580617	0.164636	0.53351	0.0760078	-0.633841	Betalain biosynthesis (ko00965)
CSS0048177	10	-0.229624	-0.758784	-0.450618	0.421224	0.527007	0.609498	0.398025	-0.160092	-0.356635	NA
CSS0048943	10	0.790959	-2.37291	-1.01324	0.703672	0.989815	-0.592926	0.325758	1.33935	-0.170483	Cysteine and methionine metabolism (ko00270);; Biosynthesis of amino acids (ko01230)
CSS0049357	10	0.891966	-0.821513	-1.04263	1.48785	0.189885	-0.371802	0.699109	-0.39611	-0.636754	ABC transporters (ko02010)
CSS0049919	10	0.31409	-0.715633	-0.878688	0.675007	0.708582	0.383836	0.801122	-0.301869	-0.986445	Betalain biosynthesis (ko00965)
Camellia_sinensis_newGene_10	10	0.570622	-0.950499	0.256109	0.280526	-0.473539	-0.171524	0.772888	0.507358	-0.791941	NA
Camellia_sinensis_newGene_11587	10	-0.303772	-0.0707799	-0.812729	0.895803	0.730466	0.583994	0.272491	-0.409001	-0.886471	NA
Camellia_sinensis_newGene_11741	10	0.355962	-0.26639	-0.30951	0.234729	-0.0519483	-0.245212	0.252651	0.295816	-0.266097	Aminoacyl-tRNA biosynthesis (ko00970)
Camellia_sinensis_newGene_13805	10	0.0560232	-0.351998	-0.263785	0.305841	0.553805	-0.210796	0.351547	-0.124294	-0.316343	NA
Camellia_sinensis_newGene_14184	10	0.0876785	-0.401334	-0.226626	0.428795	0.00298532	-0.360972	0.18374	0.531747	-0.246014	NA
Camellia_sinensis_newGene_15629	10	0.292225	-0.462807	-0.562794	0.603086	0.249479	0.0695218	0.530005	-0.0529333	-0.665783	NA
Camellia_sinensis_newGene_17084	10	0.442186	-0.739651	-0.239405	0.427399	-0.320894	-0.339533	0.408377	0.609948	-0.248427	NA
Camellia_sinensis_newGene_17218	10	0.144813	-0.507585	-0.428102	0.382643	0.463783	0.146832	0.430668	-0.145889	-0.487162	NA
Camellia_sinensis_newGene_19439	10	0.740045	-0.0698254	0.140729	0.688206	0.124221	0.0364229	0.257422	-1.38969	-0.527528	NA
Camellia_sinensis_newGene_19716	10	0.707137	-0.68523	-0.216571	0.662453	-0.502912	-0.359877	0.285463	0.351949	-0.242411	NA
Camellia_sinensis_newGene_20062	10	0.428891	-0.294035	-0.726299	0.556184	0.154214	0.334457	0.360976	-0.358251	-0.456138	NA
Camellia_sinensis_newGene_21425	10	-0.259579	-0.142469	-0.753117	0.715803	0.876045	0.412072	0.289157	-0.0947407	-1.04317	NA
Camellia_sinensis_newGene_21822	10	0.343603	-0.59485	-0.683733	0.614309	0.0371928	0.290412	0.531922	-0.273178	-0.265678	NA
Camellia_sinensis_newGene_22176	10	0.571679	0.0584846	-0.358271	1.00483	0.0429928	-0.149791	0.834041	-1.13609	-0.867875	NA
Camellia_sinensis_newGene_22844	10	0.534452	-0.562604	-0.471104	0.20112	0.159088	-0.0460607	0.627661	-0.132989	-0.309565	NA
Camellia_sinensis_newGene_24017	10	-0.329408	-0.420512	-0.564505	0.869991	0.890418	0.912075	0.0714817	-0.580554	-0.848986	Phenylpropanoid biosynthesis (ko00940);; Flavonoid biosynthesis (ko00941);; Stilbenoid, diarylheptanoid and gingerol biosynthesis (ko00945)
Camellia_sinensis_newGene_25177	10	0.50629	-1.01729	-0.700567	0.866138	0.393813	0.158114	0.928344	-0.487424	-0.647415	Pyrimidine metabolism (ko00240)
Camellia_sinensis_newGene_25284	10	0.0608851	-0.906409	-0.762088	0.475681	1.05323	0.757391	0.434831	-0.372874	-0.740642	NA
Camellia_sinensis_newGene_4188	10	0.178462	-0.23218	-0.865433	0.0887729	0.0757217	0.190207	0.542568	0.635842	-0.613961	NA
Camellia_sinensis_newGene_6515	10	0.471347	-0.432855	-0.578903	0.867807	0.140847	0.0153811	0.297671	-0.235978	-0.545317	NA
Camellia_sinensis_newGene_7537	10	0.209342	-0.749645	-0.725047	1.79717	0.426392	0.70596	-0.47383	-0.78332	-0.407026	NA
Camellia_sinensis_newGene_8275	10	0.258236	-0.783703	-0.552585	0.533631	0.219579	-0.0554135	0.476643	0.203196	-0.299584	NA
Camellia_sinensis_newGene_8280	10	0.22826	-0.276396	-0.725394	0.338992	0.308534	0.294737	-0.00238429	0.436571	-0.602918	NA
Camellia_sinensis_newGene_8524	10	0.41352	-1.03149	-0.71084	0.574873	0.914194	0.168827	0.65932	-0.165173	-0.823235	NA
Camellia_sinensis_newGene_9402	10	0.000176294	-0.815906	-0.660804	0.687076	1.19408	-0.0280505	0.369551	0.000740343	-0.746862	NA

## Sheet: DEGs associated after treatment
Table S4. DEGs of tea plant (Camellia sinensis (L.) O. Kuntze) among nine treatment group
ABA metabolism
Geneid	Gene_name	C8vsA8	C72vsA72	C168vsA168	C8vsF8	C72vsF72	C168vsF168
CSS0015074	PYR/PYL	-0.395498	-0.312667	-0.264559	-0.0706677	-0.187693	-0.077615
CSS0017736	PYR/PYL	-0.526681	-0.692652	-0.160857	0.796411	0.611433	0.436091
CSS0020527	PP2C	-0.0623636	0.292225	0.463534	0.137625	0.241847	0.318872
CSS0034460	PP2C	0.140996	0.288349	0.572089	-0.0666784	0.011301	0.115857
CSS0019760	SnRK2	0.0787636	0.355597	0.46272	0.0163501	0.127016	0.00297321
CSS0033957	SnRK2	0.180434	0.462683	0.392315	0.0940066	0.128497	0.12235
CSS0001223	ABF	-0.00216977	0.211051	0.0762521	-0.0305816	-0.085611	-0.0104192
CSS0033791	NCED	1.34478	0.0371612	0.0160427	-0.204844	-0.325531	0.191248
CSS0000953	ABA2	0.32301	-0.0827521	-1.00042	-0.0392105	-0.0779354	-0.520701
CSS0048214	ABA2	0.323686	-0.218084	-0.834017	-0.123622	-0.310675	-0.327468
CSS0000268	CYP707A	0.666576	0.713279	0.887932	0.317014	-0.11498	0.439663
CSS0008864	AOG	1.50083	0.445716	1.31807	0.159187	-0.727098	-0.243997
CSS0011830	AOG	0	0.640768	0.387372	-0.00889166	0	0
CSS0030365	AOG	0.938287	0.702984	0.872508	0.107823	-0.538839	-0.398689
CSS0035776	AOG	0.812235	0.105326	0.561413	0.197855	-0.629562	-0.123809
CSS0001223	ABF	-0.00216977	0.211051	0.0762521	-0.0305816	-0.085611	-0.0104192
Anthocyanin metabolism
Geneid	Gene_name	C8vsA8	C72vsA72	C168vsA168	C8vsF8	C72vsF72	C168vsF168
CSS0001442	PAL	0.47574	0.0350179	0.300498	-0.00205319	-0.464735	-0.430031
CSS0010367	PAL	0.188172	-0.196471	-0.106946	-0.140953	-0.373019	-0.549853
CSS0018870	PAL	0.169923	0.0513813	0.421964	-0.0626457	-0.450086	-0.275948
CSS0021474	PAL	0.211087	0.132105	0.388076	-0.0237165	-0.242461	-0.262145
CSS0034802	PAL	0.478783	0.30765	0.451546	-0.0689519	-0.43445	-0.0662235
CSS0002506	C4H	0.107899	-0.14176	0.286693	0.056994	-0.237245	-0.0708882
CSS0002737	C5H	0.0353318	0.0329043	0.426025	0.029498	-0.295336	-0.0627881
CSS0005999	C6H	0.145793	-0.256695	0.362207	0.153001	-0.322149	-0.00512439
CSS0011139	C7H	0.54675	0.411537	0.102301	0.101172	-0.0428349	-0.212272
CSS0003013	4CL	0.195881	-0.0627141	0.255784	-0.0241116	-0.349153	-0.189261
CSS0006766	5CL	0.11452	-0.408967	-0.630017	-0.179987	-0.501448	-0.460974
CSS0011741	6CL	0.296334	-0.763861	-0.546137	-0.0884734	-0.671756	-0.633725
CSS0016246	7CL	0.0400911	-0.0855733	0.187833	-0.0606953	-0.403701	-0.215521
CSS0007481	F3H	1.2201	-0.410383	-2.01252	0.00329658	-0.742953	-3.10501
CSS0046529	F4H	-0.0201074	0.153899	0.289429	0.0787951	-0.139538	0.0411149
CSS0014132	F3'5'H	0.308244	0.0861653	0.484022	0.0648543	-0.0421568	-0.270391
CSS0022212	F3'6'H	-0.109885	0.111912	0.155254	-0.0659111	-0.247051	-0.0781036
CSS0000672	DFR	0.0726129	0.302083	0.403934	0.155804	-0.0464411	-0.184706
CSS0016543	DFR	0.947854	0.546086	1.15281	0.235374	-0.0265696	-0.0100979
CSS0013831	LAR	0.394586	0.38847	0.34243	0.198865	-0.362737	-0.543894
CSS0034690	LAR	0.497286	0.298713	0.2334	0.207757	-0.541107	-0.393111
CSS0028235	LAR	-0.104428	0.208078	0.353795	0.00960358	-0.0306438	-0.167409
CSS0010687	ANS	0.503441	0.375514	0.449636	0.135861	-0.119718	-0.228002
CSS0010045	UFGT	0.152787	0.438613	0.469726	0.0554946	-0.234026	-0.13594
CSS0046076	UFGT	0.474028	-0.209699	0.720502	0.288548	-0.153774	0.257661
CSS0013982	ANR	-0.48943	-0.135675	0.0651957	-0.151502	0.293815	0.508354
CSS0027461	ANR	-0.324414	-0.738401	-0.763748	0.0947555	0.41007	0.356564
CSS0004474	CHS	0.100444	0.141638	0.391249	0.0998432	-0.251447	0.173094
CSS0007714	CHS	0.162432	0.167654	0.401934	0.116686	-0.160832	0.156666
CSS0017197	CHS	-0.0253066	0.19013	0.266006	0.0634048	-0.499471	-0.12654
CSS0025990	CHS	-0.0326872	0.200296	0.273976	-0.0209893	-0.108346	0.0829833
CSS0030597	CHS	0.0233597	0.229447	0.257243	0.0128613	-0.169776	-0.0241379
CSS0047425	F3GGT1	0.421382	1.53579	1.38421	0.422851	0.484872	0.133301
CSS0005600	POD	1.33887	0.385823	-1.32933	-0.280277	-0.535174	-1.23795
Vesicular trafficking
Geneid	Gene_name	C8vsA8	C72vsA72	C168vsA168	C8vsF8	C72vsF72	C168vsF168
CSS0001187	Stx1-4	0.289237	0.970258	0.975416	0.306637	0.20379	0.0563791
CSS0039477	Stx1-4	0.590481	0.787758	0.527736	0.105305	0.098274	-0.185925
CSS0049629	Stx1-4	0.392285	0.401375	0.249616	0.0694681	0.0876519	-0.067908
CSS0019576	Stx16	0.226293	-0.163616	0.173575	0.0780018	-0.00591565	-0.0302556
CSS0041181	Vtil	0.0366298	0.325222	0.414066	-0.033957	0.027877	0.172513
CSS0043447	Sec20	0.308853	-0.192116	0.170102	0.0585626	-0.0393298	-0.0366695
CSS0005321	Stx5	0.153163	-0.166345	-0.0477682	-0.0416579	-0.0282546	-0.143145
CSS0014891	Stx5	0.14455	-0.00700234	-0.129951	0.0161827	-0.0764425	-0.0816323
CSS0013671	Syp7	0.0141312	0.0181646	0.0279529	-0.010005	-0.113251	-0.0151737
CSS0015434	Syp7	0.0441285	0.0861694	0.0764931	0.0529683	-0.059418	-0.0187477
CSS0040538	Syp7	0.0530615	0.049999	-0.0726007	-0.0659186	-0.340413	-0.191542
CSS0003818	Gos1	0.462565	0.151579	-0.0785779	0.0655063	0.191549	-0.326329
CSS0019888	Gos1	0.137826	-0.0245251	-0.0194743	0.0562153	0.151199	-0.329358
CSS0020502	Gos1	0.0814037	-0.0392456	-0.103533	-0.0961066	-0.0127199	-0.289904
CSS0004056	GST_PHI8	0.0759816	0.425113	0.513592	0.00941751	-0.147258	-0.0723018
CSS0026654	GST_U17	0.0683169	0.00720304	0.696598	-0.030061	0.236797	-0.00661883
CSS0046109	GST_parC	0	0	0.11289	0	0	-0.156532
CSS0013927	MATE	0.0731625	0.677459	0.816424	0.137408	-0.0877123	0.293294
CSS0004595	ABCB1	-0.143393	0.636771	0.761868	-0.269613	-0.334049	0.17674
CSS0009911	ABCB1	-0.204698	0.515558	1.09621	-0.18838	0.0472238	0.0357391
CSS0015971	ABCB1	0.0963512	0.0228461	0.0204154	-0.0889925	-0.286855	-0.147517
CSS0031143	ABCB1	0.182628	-0.0651684	0.0584266	0	0	0
CSS0049014	ABCB1	-0.0153831	0.500308	0.647871	-0.219937	-0.414936	-0.113278
CSS0049357	ABCB1	0.535822	1.0065	0.647775	-0.190758	0.345407	0.401424
CSS0004622	ABCC2	0.497253	0.161757	0.424984	-0.00555344	-0.812521	-0.111797
CSS0040468	ABCC2	0.439413	0.271642	0.434838	0.20184	-0.0771443	-0.0706196
CSS0044500	ABCD3	-0.159744	0.166041	0.0465505	-0.0287014	-0.122688	-0.290371
CSS0007388	ABCG2	-0.196288	-0.0471762	0.0467685	-0.150431	-0.325832	-0.221411
CSS0024001	ABCG2	0.0817958	0.43964	1.02122	-0.0254329	-0.120672	-0.0352344
CSS0029105	ABCG2	0.0378514	0.590747	0.888053	-0.00167865	0.0528872	0.170907
Chlorophyll metabolism
Geneid	Gene_name	C8vsA8	C72vsA72	C168vsA168	C8vsF8	C72vsF72	C168vsF168
CSS0015047	EARS	-0.285323	-0.258082	-0.0161774	-0.0860093	-0.0943328	0.190214
CSS0018221	EARS	-0.331184	-0.202332	0.0674619	0.104824	0.195722	0.409736
CSS0011743	HemA	-0.241822	-0.169496	-0.0563886	-0.170273	0.146184	0.181823
CSS0017541	HemA	-0.405876	-0.154082	-0.20499	-0.00349715	0.0425185	0.108467
CSS0041947	HemA	-0.401437	-0.146707	0.0534502	0.0323286	0.131644	0.145555
CSS0005977	HemL	-0.165019	-0.122142	0.00437289	-0.0440208	0.00621644	0.196398
CSS0020466	HemL	0.0255247	-0.122353	0.0436704	-0.0474758	-0.0427761	0.213578
CSS0042059	HemL	-0.294653	-0.219543	0.0998743	0.067509	-0.107277	0.425657
CSS0022256	HemB	-0.168415	-0.12506	0.0620045	0.0734221	-0.0501798	0.380554
CSS0024885	HemC	0.0469285	-0.0230849	0.128681	0.0821415	0.119073	0.426384
CSS0025050	HemC	-0.323112	0.0579161	0.11556	0.0369702	0.288652	0.543077
CSS0036187	HemD	-0.446317	-0.162815	0.0429354	0.0704135	0.0505441	0.136828
CSS0001230	HemE	-0.232502	-0.171974	-0.0663533	0.0622934	0.307862	0.461025
CSS0044621	HemE	-0.29789	-0.172987	-0.0702793	0.137431	0.182215	0.497969
CSS0003887	HemF	-0.392517	-0.0164507	0.053817	-0.0243847	0.00657269	0.251142
CSS0022330	HemY	-0.26096	-0.198888	-0.161319	-0.0704153	0.0684024	0.272528
CSS0016317	CHLH	-0.177185	-0.168865	-0.0537433	-0.0741754	-0.320037	0.34574
CSS0026907	CHLD	-0.379241	-0.0841372	0.0877574	-0.0558261	0.223833	0.427803
CSS0004540	CHLI	-0.270717	-0.225482	-0.0418004	-0.013189	0.171502	0.443629
CSS0004907	CHLM	-0.219981	-0.0979572	-0.0544236	0.0670572	0.181469	0.359545
CSS0026074	CHLE	-0.139911	-0.127019	0.0534135	0.151993	0.0396111	0.165701
CSS0045826	CHLE	-0.0781538	-0.0898947	0.0406694	0.15296	0.0423913	0.138808
CSS0008645	DVR	-0.323507	-0.0122303	0.0416573	-0.0812441	0.149283	0.573386
CSS0017921	DVR	0.113752	-0.0208506	-0.0317914	0.0146219	0.313089	0.368336
CSS0035207	DVR	-0.313808	-0.252673	-0.0504032	-0.0912055	0.196786	0.345474
CSS0033593	POR	-0.206184	-0.159398	-0.167118	0.0426311	-0.240713	-0.159679
CSS0041527	POR	0	0.39025	-0.102039	0.360946	-0.465642	-0.40144
CSS0018345	CHLG	0.10847	-0.089825	0.00165165	0.0150839	0.120068	0.398102
CSS0004139	SGR	-0.172876	-0.594696	0.638476	-0.0151615	0.617002	0.801609
CSS0031276	RCCR	-0.130391	-0.0257373	0.0623101	0.0272438	0.180339	0.258647
CSS0024763	PAO	-0.119544	0.0673277	-0.0527114	-0.0606217	-0.181017	-0.0802567
CSS0018791	PPH	-0.38374	-0.281793	-0.0248691	0.0306696	0.0765624	0.467263
CSS0033181	PPH	-0.268289	-0.349136	0.0833847	-0.163102	0.353864	0.644843
Light signaling
Geneid	Gene_name	C8vsA8	C72vsA72	C168vsA168	C8vsF8	C72vsF72	C168vsF168
CSS0031372	PHYB	0.0834798	0.0903126	-0.0979953	0.0537925	-0.428628	-0.38339
CSS0037807	PHYB	0.0193399	-0.127054	-0.126136	-0.0879374	-0.317081	-0.189123
CSS0019145	COP1	-0.554782	-0.490719	-0.19477	-0.138416	0.185312	0.424529
CSS0033440	COP1	-0.261819	-0.00308212	0.0258359	-0.122518	0.242526	0.234336
CSS0015755	ELF3	0.209887	-0.165672	0.158094	0.0831397	-0.236851	-0.0346127
CSS0017104	PRR5	0.0232352	-0.49978	0.170503	0.15503	0.0232026	0.371724
CSS0025745	PRR7	0.0453928	-0.37029	0.0875307	0.0305546	0.173476	0.107697
CSS0048222	PRR7	-0.0213046	-0.434532	-0.0352945	-0.0455317	0.0628385	-0.103738
CSS0003934	CK2α	0.128592	0.23053	0.0519611	0.00700791	-0.0483739	0.0170051
CSS0037776	CK2α	-0.158397	0.194912	0	-0.00687998	0	0
CSS0015060	CK2β	0.151476	0.147275	0.146062	0.144006	0.0994369	-0.00887693
CSS0033545	CK2β	0.139161	0.288718	0.201518	0.129925	0.136573	0.123736
CSS0017979	CRY1	0.267116	0.00257129	0.0718712	0.0817762	-0.341758	-0.325247
CSS0040794	FKF1	-0.237779	-0.251074	-0.0743815	-0.14981	0.0205888	0.0688401
CSS0023980	LHY	0.0709441	0.057488	0.50137	0.142748	-0.468912	0.0113036
