# Supplementary material for: High Light Intensity Triggered Abscisic Acid Biosynthesis Mediates Anthocyanin Accumulation in Young Leaves of Tea Plant (Camellia sinensis)
Source: Antioxidants (Basel). 2023 Feb 6;12(2):392. doi: 10.3390/antiox12020392 (PMC9952078; doi:10.3390/antiox12020392)
Supplement: Supplementary file 1 [file antioxidants-12-00392-s001.zip › antioxidants-2162831-supplementary-final/Table S5 Expression of TFs at nine treatment group.xlsx]

## Sheet: Expression of TFs
Table S5 Expression of TFs at six comparison subsets
Gene name	GeneID	C8vsA8	C72vsA72	C168vsA168	C8vsF8	C72vsF72	C168vsF168
WRKY	CSS0013701	1.70559	0.437711	-0.0841829	-0.142183	0.224415	-0.0973178
	CSS0021684	0.358097	-0.0602422	-0.327388	0	-0.157835	-0.596411
	CSS0047128	1.5013	0.0420281	-0.342907	-0.28735	-0.0564171	-0.360982
	CSS0049619	1.61552	0.332675	-0.639663	-0.309358	0.538391	-0.162939
	CSS0023134	0.707222	-0.35778	-0.3792	-0.142902	-0.600253	-0.98166
	CSS0028565	1.42736	0.141897	-0.319795	0.00971081	0.375744	-0.164566
	CSS0040110	1.27108	0.094559	-0.199797	-0.189083	0.0818925	-0.730042
	CSS0011081	0.847416	-0.00467493	-0.0246439	0	-0.120061	-0.232821
	CSS0024910	1.36304	-0.520854	-0.438689	-0.0613016	-0.490759	-0.688829
	CSS0028101	0.576924	0.242861	0.256589	0.116293	0.0610402	0.178051
	CSS0033421	0.817174	0.343052	0.248365	0.024173	-0.037912	-0.167965
	CSS0005905	0.97632	0.579794	-0.936	-0.629666	0.852425	-0.704485
	CSS0019338	1.38014	0.0316143	-0.878102	-0.258597	0.789729	-0.606148
bHLH	CSS0000831	0.340535	-1.09997	-0.872426	-0.222775	-0.7295	0
	CSS0010699	0.478104	-2.0361	-2.05078	0.0929273	-1.01344	-1.00548
	CSS0010939	0.298286	-0.691621	-0.717457	-0.111644	-0.441943	-0.316468
	CSS0013595	0.373301	-0.360072	-0.381521	-0.0828216	-0.541076	-0.525187
	CSS0019249	1.01376	-0.838729	-0.339523	-0.0872333	-0.796696	-0.525476
	CSS0029548	0.738558	-1.25561	-2.02865	0	-0.946675	-0.443954
	CSS0049426	0.22776	-0.531943	-0.768609	0.0765379	-0.336523	-0.392156
	CSS0007204	0.797969	-0.0264972	-0.526965	0.32005	-0.605207	-0.405584
	CSS0018561	1.36609	0	-0.417151	0	0	-0.112867
	CSS0029111	1.29037	0.0938927	-0.215899	-0.256135	-0.0725312	-0.754222
	CSS0031609	0.88147	0.0850948	-0.228579	0.338177	-0.348984	-0.224575
	CSS0047109	0.409111	2.09352	1.3554	0.293817	0.653987	0.209643
	CSS0015465	0.300569	1.55077	1.00422	0.160607	0	0
MYB	CSS0014476	1.48219	0.0229414	0.124239	0.106112	-0.181428	-0.973492
	CSS0034715	2.56785	0	0.123405	0	0	0
	CSS0006188	0.49059	0.707242	0.473755	0.174179	-0.0480158	-0.224817
	CSS0018315	0.484613	0.782259	0.443424	0.117583	0	0
	CSS0018690	0.376694	0.744919	0.858969	0.228062	0.0562433	-0.0578436
	CSS0032683	0.247377	0.531704	0.614794	0.00662976	-0.0729982	0.111852
	CSS0039604	0.153724	0.795857	0.575785	-0.0115959	-0.232189	-0.114314
	CSS0043281	0.544554	0.479996	0.456316	0.0247096	-0.313096	-0.160438
	CSS0014730	0.371074	0.815037	0.410799	-0.151223	0.219168	-0.321022
	CSS0015300	-0.046836	0.686449	0.295141	0.0272797	0.254586	-0.0608348
	CSS0041456	1.21574	0.108426	-0.505644	-0.370573	0.317602	-0.491244
	CSS0033811	0.79407	1.33466	1.29658	0.32997	0.680684	0.00351121
MYB-related	CSS0046011	-0.363314	0.195069	0.25033	-0.589149	0.0254319	0.193338
	CSS0042913	0.280757	0	0.966575	0.0567503	0	0.255349
	CSS0037897	-0.264802	-0.844324	-0.255303	-0.0841958	-0.384711	0.099958
	CSS0035656	-0.749722	-0.0831285	0.052334	-0.055142	0.675789	0.374359
	CSS0035646	-0.101592	0.151346	0.511078	-0.0380669	-0.108969	0.180246
	CSS0033018	0.0366897	0.289369	0.205019	0.0383029	0.55465	-0.214836
	CSS0031180	-0.22825	0.613268	0	0.0682531	0	0
	CSS0027716	-0.184806	0.0780017	-0.383599	-0.115126	0.691357	0.429463
	CSS0026328	-0.116617	0.29199	0.738086	0.233923	0.390387	0.181233
	CSS0023980	0.0709441	0.057488	0.50137	0.142748	-0.468912	0.0113036
	CSS0015793	0.49369	1.40626	0.957844	0.407409	0.445306	-0.127658
	CSS0012202	0.578195	-0.00405791	0.00769026	0.155979	-0.0584229	-0.0107137
AP2/ERF-ERF	CSS0013312	0.947716	-0.720061	-1.60112	-0.760244	1.38565	-0.354516
	CSS0014363	0.676969	-0.718977	-1.64475	-0.356727	1.41054	-0.390749
	CSS0015155	1.17459	-0.0940483	-0.899845	-1.24944	1.03358	-0.180719
	CSS0016109	1.01407	-0.436517	-0.474688	-0.258287	-0.135463	-0.0584815
	CSS0025246	0.931976	0.0774686	-1.09915	-0.773179	0.877089	-0.600982
	CSS0030706	0.743733	-0.293548	-0.358582	-0.39025	0.0440774	0.0907012
	CSS0044673	1.40545	-0.410978	-1.88556	-1.31612	2.10024	-0.953139
	CSS0047404	1.9248	0	-2.38328	-0.784854	1.44328	-0.976572
C2H2	CSS0034346	0.785164	-0.484129	-0.82618	0.188011	-0.469653	-0.381307
	CSS0000745	0.361335	-0.895445	-0.83196	0.206747	-0.465272	-0.408167
	CSS0046197	0.238373	0.968676	0.873713	0.35791	0.458152	0.195356
	CSS0032698	0.304873	1.12767	0.601407	0.278874	0.00556415	0.00314961
	CSS0005172	0.407236	-0.708355	-0.840266	0.110205	-0.469042	-0.466069
	CSS0001087	1.49296	-0.0400987	-0.2665	-0.773067	0.481212	-1.05933
	CSS0030872	0.0719162	0.317044	0.527881	-0.0970387	-0.348906	-0.139636
	CSS0005289	0.0940282	0.539395	0.0622755	0.0176272	-0.0278244	-0.191171
NAC	CSS0041387	0.707181	-0.512716	-0.589639	-0.119281	0.12063	-0.142743
	CSS0020310	0.827895	0.0852279	-0.38224	0.0419386	0.409496	-0.183906
	CSS0025009	0.749647	-0.00535504	-0.523277	-0.0108962	0.0188795	-0.193207
	CSS0037976	-0.14707	0.303554	0.531085	-0.142098	0.0941412	0.0239168
	CSS0022987	0.0108415	-0.140606	0.541374	-0.0830088	0.10087	0.0794234
	CSS0011587	0.184301	-0.102818	-0.660624	0.090204	-0.242035	-0.434844
	CSS0007516	0.31745	0.718778	0.598062	0.304635	0.0947755	-0.0434403
	CSS0005154	-0.095971	0.534119	-0.263658	-0.078866	0.140672	-0.231535
bZIP	CSS0037286	0.387469	0.821069	0.388562	0.262794	0.368668	-0.114834
	CSS0028165	0.473316	-0.551332	-0.166889	-0.0467717	-0.0558089	-0.236896
	CSS0031800	-0.0566228	-0.507058	-0.43243	0.216181	0.438094	0.362877
	CSS0020026	-0.146564	-0.607486	0.0485879	-0.197262	0.0277441	0.165095
	CSS0015012	-0.36772	-0.864418	-0.50551	-0.0954346	-0.116945	-0.236132
	CSS0009251	0.0924138	0.8239	-0.0693307	0.0445822	-0.151173	-0.00560162
	CSS0006079	0	-2.13931	-2.05009	0	-0.196516	-0.404613
MADS-M-type	CSS0000452	0	-0.644445	-0.300084	0	-0.474774	-0.331043
	CSS0000924	-0.0574453	0.677188	0	0.0857557	0	0
	CSS0014520	-0.111678	0.681333	0.0816846	-0.00547284	0.133806	-0.067605
	CSS0022454	0	-0.717957	-0.250904	0	-0.427882	-0.242264
	CSS0027756	0	0.511134	0	0	0	0
	CSS0042830	0.0624482	-0.372131	-0.289086	0.102575	-0.500419	-0.140703
B3	CSS0031460	0.114565	0.687766	0.798992	0.0932416	0.259661	0.132086
	CSS0027910	0.200519	0.691338	0.657168	0.137254	0.265648	0.0166135
	CSS0011558	-0.113141	-0.0825608	-0.124308	-0.11805	-0.558405	-0.299162
	CSS0007617	-0.0157961	0.73047	0.59054	0.0981467	0.0922686	-0.0953957
	CSS0005346	0.371088	0.671732	0.638538	0.323219	0.0955267	0.199809
GRAS	CSS0022566	1.80304	0.235116	-1.14327	-0.487523	0.397206	-0.924818
	CSS0020123	1.69586	0.0263829	-0.749308	-0.628317	0.597817	-0.570287
	CSS0033997	1.89114	-0.505988	-0.544932	-0.0810583	-0.0510096	-0.264158
	CSS0043454	0.105053	-0.437037	-0.458237	-0.128574	-0.621135	-0.353506
	CSS0033997	1.89114	-0.505988	-0.544932	-0.0810583	-0.0510096	-0.264158
C3H	CSS0043091	0.59621	0.409453	0.0667132	0.0725207	0.291092	-0.241693
	CSS0037367	0.550189	0.697601	0.410288	-0.0305898	0.33751	-0.179852
	CSS0048099	0.180233	0.331226	0.141266	0.118784	0.127159	-0.174906
	CSS0001992	1.20681	-0.0127991	-1.01692	-0.954791	0.683324	-0.63481
FAR1	CSS0020853	0.0892381	0.87839	0.580008	0.172237	0.123601	-0.0883845
	CSS0017209	0.0440966	-0.307669	-0.0104237	-0.0849566	-0.532443	0.0823063
