# Supplementary material for: High Light Intensity Triggered Abscisic Acid Biosynthesis Mediates Anthocyanin Accumulation in Young Leaves of Tea Plant (Camellia sinensis)
Source: Antioxidants (Basel). 2023 Feb 6;12(2):392. doi: 10.3390/antiox12020392 (PMC9952078; doi:10.3390/antiox12020392)
Supplement: Supplementary file 1 [file antioxidants-12-00392-s001.zip › antioxidants-2162831-supplementary-final/Table S6 Data from WGCNA analysis.xlsx]

## Sheet: Data from WGCNA analysis
Table S6. Data from WGCNA analysis
Gene ID	Module color	Description	kME
CSS0045554	brown	--	0.721008
CSS0043345	brown	Adenine phosphoribosyltransferase 3 OS=Arabidopsis thaliana OX=3702 GN=APT3 PE=1 SV=1	0.876062
CSS0000117	brown	U-box domain-containing protein 9 OS=Arabidopsis thaliana OX=3702 GN=PUB9 PE=1 SV=1	0.984916
Camellia_sinensis_newGene_23667	brown	--	0.857868
CSS0034389	brown	UDP-glycosyltransferase 74B1 OS=Arabidopsis thaliana OX=3702 GN=UGT74B1 PE=1 SV=1	0.716876
CSS0028559	brown	BTB/POZ and TAZ domain-containing protein 4 OS=Arabidopsis thaliana OX=3702 GN=BT4 PE=1 SV=1	0.809546
CSS0027316	brown	--	0.752394
CSS0038275	brown	--	0.895013
Camellia_sinensis_newGene_5342	brown	Probable protein phosphatase 2C 46 OS=Arabidopsis thaliana OX=3702 GN=At3g51370 PE=2 SV=1	0.751541
CSS0029502	brown	2-hydroxyisoflavanone dehydratase OS=Glycyrrhiza echinata OX=46348 GN=HIDM PE=1 SV=1	0.931876
CSS0040364	brown	--	0.822816
CSS0025344	brown	--	0.990487
CSS0021504	brown	--	0.86764
CSS0006630	brown	Monofunctional riboflavin biosynthesis protein RIBA 3, chloroplastic OS=Arabidopsis thaliana OX=3702 GN=RIBA3 PE=1 SV=1	0.917407
CSS0014922	brown	Probable mannitol dehydrogenase OS=Fragaria ananassa OX=3747 GN=CAD PE=2 SV=1	0.944756
CSS0050103	brown	High mobility group B protein 9 OS=Arabidopsis thaliana OX=3702 GN=HMGB9 PE=1 SV=1	0.917578
CSS0016898	brown	Polygalacturonase At1g48100 OS=Arabidopsis thaliana OX=3702 GN=At1g48100 PE=2 SV=1	0.98065
Camellia_sinensis_newGene_18333	brown	--	0.971077
CSS0003616	brown	--	0.892412
Camellia_sinensis_newGene_8373	brown	Probable mannitol dehydrogenase OS=Fragaria ananassa OX=3747 GN=CAD PE=2 SV=1	0.933414
CSS0012632	brown	Ninja-family protein AFP3 OS=Arabidopsis thaliana OX=3702 GN=AFP3 PE=1 SV=1	0.969824
CSS0036039	brown	SPX domain-containing protein 2 OS=Arabidopsis thaliana OX=3702 GN=SPX2 PE=2 SV=1	0.88613
CSS0038569	brown	Zinc finger protein CONSTANS-LIKE 16 OS=Arabidopsis thaliana OX=3702 GN=COL16 PE=1 SV=2	0.978882
CSS0050206	brown	--	0.959986
CSS0025345	brown	Inorganic phosphate transporter 2-1, chloroplastic OS=Arabidopsis thaliana OX=3702 GN=PHT2-1 PE=1 SV=1	0.966667
CSS0046615	brown	Probable pectinesterase 53 OS=Arabidopsis thaliana OX=3702 GN=PME53 PE=2 SV=1	0.816718
CSS0009759	brown	CBL-interacting serine/threonine-protein kinase 11 OS=Arabidopsis thaliana OX=3702 GN=CIPK11 PE=1 SV=1	0.719313
Camellia_sinensis_newGene_4112	brown	Cytochrome P450 94A1 OS=Vicia sativa OX=3908 GN=CYP94A1 PE=2 SV=2	0.961574
CSS0000204	brown	G-type lectin S-receptor-like serine/threonine-protein kinase At2g19130 OS=Arabidopsis thaliana OX=3702 GN=At2g19130 PE=2 SV=1	0.911258
CSS0002802	brown	--	0.923587
Camellia_sinensis_newGene_18027	brown	--	0.795979
CSS0010827	brown	Thiamine pyrophosphokinase 1 OS=Arabidopsis thaliana OX=3702 GN=TPK1 PE=2 SV=1	0.945723
Camellia_sinensis_newGene_17697	brown	--	0.721556
CSS0017752	brown	Cyclic dof factor 2 OS=Arabidopsis thaliana OX=3702 GN=CDF2 PE=1 SV=2	0.973915
CSS0036494	brown	Caffeic acid 3-O-methyltransferase 1 OS=Populus tremuloides OX=3693 GN=OMT1 PE=1 SV=1	0.99224
CSS0033181	brown	--	0.858743
CSS0049616	brown	Chlorophyllide a oxygenase, chloroplastic OS=Arabidopsis thaliana OX=3702 GN=CAO PE=1 SV=1	0.958949
CSS0004630	brown	--	0.780253
CSS0044037	brown	Aquaporin PIP2-4 OS=Zea mays OX=4577 GN=PIP2-4 PE=1 SV=1	0.879422
CSS0044329	brown	Heat stress transcription factor B-2b OS=Oryza sativa subsp. japonica OX=39947 GN=HSFB2B PE=2 SV=1	0.862633
CSS0031837	brown	--	0.975633
CSS0009384	brown	Sulfite oxidase OS=Arabidopsis thaliana OX=3702 GN=SOX PE=1 SV=1	0.859206
CSS0001295	brown	--	0.930237
CSS0049322	brown	2-hydroxyisoflavanone dehydratase OS=Glycyrrhiza echinata OX=46348 GN=HIDM PE=1 SV=1	0.983931
CSS0002552	brown	(-)-germacrene D synthase OS=Vitis vinifera OX=29760 GN=VIT_19s0014g04930 PE=1 SV=1	0.897214
Camellia_sinensis_newGene_2704	brown	--	0.808913
CSS0035984	brown	Geraniol 8-hydroxylase OS=Swertia mussotii OX=137888 GN=CYP76B10 PE=1 SV=1	0.956329
CSS0010356	brown	B-box zinc finger protein 19 OS=Arabidopsis thaliana OX=3702 GN=BBX19 PE=1 SV=1	0.981284
CSS0012938	brown	Protein SPA1-RELATED 3 OS=Arabidopsis thaliana OX=3702 GN=SPA3 PE=1 SV=1	0.928741
CSS0013458	brown	B-box domain protein 30 OS=Arabidopsis thaliana OX=3702 GN=MIP1A PE=1 SV=1	0.924211
CSS0045530	brown	Polygalacturonase At1g48100 OS=Arabidopsis thaliana OX=3702 GN=At1g48100 PE=2 SV=1	0.935587
CSS0026123	brown	Rop guanine nucleotide exchange factor 7 OS=Arabidopsis thaliana OX=3702 GN=ROPGEF7 PE=1 SV=1	0.991295
CSS0010731	brown	B-box zinc finger protein 19 OS=Arabidopsis thaliana OX=3702 GN=BBX19 PE=1 SV=1	0.982023
CSS0008144	brown	Root phototropism protein 2 OS=Arabidopsis thaliana OX=3702 GN=RPT2 PE=1 SV=2	0.971678
CSS0044822	brown	Cytochrome P450 81E8 OS=Medicago truncatula OX=3880 GN=CYP81E8 PE=2 SV=1	0.794798
CSS0024764	brown	Hydroquinone glucosyltransferase OS=Rauvolfia serpentina OX=4060 GN=AS PE=1 SV=1	0.913691
CSS0032412	brown	GRAS family protein RAD1 OS=Medicago truncatula OX=3880 GN=RAD1 PE=1 SV=1	0.859518
CSS0006794	brown	Probable aquaporin TIP1-2 OS=Oryza sativa subsp. japonica OX=39947 GN=TIP1-2 PE=2 SV=1	0.868337
CSS0032707	brown	--	0.851575
CSS0009174	brown	Cytochrome P450 85A1 OS=Solanum lycopersicum OX=4081 GN=CYP85A1 PE=2 SV=1	0.872999
CSS0013720	brown	2-hydroxyisoflavanone dehydratase OS=Glycyrrhiza echinata OX=46348 GN=HIDM PE=1 SV=1	0.95446
CSS0044072	brown	Expansin-A8 OS=Arabidopsis thaliana OX=3702 GN=EXPA8 PE=2 SV=1	0.831049
CSS0003736	brown	Probable acyl-activating enzyme 12, peroxisomal OS=Arabidopsis thaliana OX=3702 GN=AAE12 PE=2 SV=1	0.882902
CSS0047676	brown	DnaJ protein homolog OS=Cucumis sativus OX=3659 GN=DNAJ1 PE=2 SV=1	0.902325
CSS0013677	brown	Cyanidin 3-O-galactoside 2''-O-xylosyltransferase FGGT1 OS=Actinidia chinensis var. chinensis OX=1590841 GN=F3GGT1 PE=1 SV=2	0.926399
CSS0035426	brown	--	0.969026
CSS0041258	brown	Homeobox-leucine zipper protein GLABRA 2 OS=Arabidopsis thaliana OX=3702 GN=GL2 PE=1 SV=3	0.986133
CSS0039199	brown	Protein LHY OS=Arabidopsis thaliana OX=3702 GN=LHY PE=1 SV=2	0.9808
CSS0014881	brown	Putative lipid-binding protein At4g00165 OS=Arabidopsis thaliana OX=3702 GN=At4g00165 PE=2 SV=1	0.967109
CSS0040578	brown	Auxin-induced protein X10A OS=Glycine max OX=3847 PE=2 SV=1	0.871462
CSS0024499	brown	UDP-glycosyltransferase 74E2 OS=Arabidopsis thaliana OX=3702 GN=UGT74E2 PE=1 SV=1	0.877153
Camellia_sinensis_newGene_14553	brown	Protein REVEILLE 8 OS=Arabidopsis thaliana OX=3702 GN=RVE8 PE=2 SV=1	0.95068
CSS0042833	brown	7-deoxyloganetin glucosyltransferase OS=Gardenia jasminoides OX=114476 GN=UGT85A24 PE=1 SV=1	0.789357
CSS0017846	brown	GDSL esterase/lipase 5 OS=Arabidopsis thaliana OX=3702 GN=GLIP5 PE=2 SV=2	0.715202
Camellia_sinensis_newGene_10281	brown	--	0.760694
CSS0015651	brown	Uncharacterized protein At3g28850 OS=Arabidopsis thaliana OX=3702 GN=At3g28850 PE=4 SV=1	0.886577
CSS0003164	brown	Probable flavin-containing monooxygenase 1 OS=Arabidopsis thaliana OX=3702 GN=FMO1 PE=2 SV=1	0.947326
CSS0048381	brown	Probable LRR receptor-like serine/threonine-protein kinase At3g47570 OS=Arabidopsis thaliana OX=3702 GN=At3g47570 PE=2 SV=1	0.915467
CSS0046011	brown	Protein REVEILLE 1 OS=Arabidopsis thaliana OX=3702 GN=RVE1 PE=1 SV=1	0.972076
CSS0006237	brown	NDR1/HIN1-like protein 1 OS=Arabidopsis thaliana OX=3702 GN=NHL1 PE=2 SV=1	0.848967
CSS0036298	brown	--	0.976139
CSS0045769	brown	Auxin-responsive protein SAUR50 OS=Arabidopsis thaliana OX=3702 GN=SAUR50 PE=1 SV=1	0.961147
CSS0037283	brown	2-hydroxyisoflavanone dehydratase OS=Glycyrrhiza echinata OX=46348 GN=HIDM PE=1 SV=1	0.894407
CSS0025095	brown	--	0.984622
CSS0006056	brown	Pathogenesis-related leaf protein 6 OS=Solanum lycopersicum OX=4081 GN=PR1B1 PE=1 SV=2	0.746148
CSS0043875	brown	Tropinone reductase 1 OS=Datura stramonium OX=4076 GN=TR1 PE=1 SV=1	0.873569
CSS0035196	brown	Indole-3-acetic acid-induced protein ARG7 OS=Vigna radiata var. radiata OX=3916 GN=ARG7 PE=2 SV=1	0.939561
CSS0044519	brown	GATA transcription factor 15 OS=Arabidopsis thaliana OX=3702 GN=GATA15 PE=2 SV=2	0.848566
CSS0013982	brown	Anthocyanidin reductase ((2S)-flavan-3-ol-forming) OS=Vitis vinifera OX=29760 GN=ANR PE=3 SV=1	0.992392
CSS0028724	brown	B-box zinc finger protein 19 OS=Arabidopsis thaliana OX=3702 GN=BBX19 PE=1 SV=1	0.872818
CSS0015177	brown	Glucose-6-phosphate/phosphate translocator 2, chloroplastic OS=Arabidopsis thaliana OX=3702 GN=GPT2 PE=2 SV=2	0.857074
CSS0003208	brown	ABC transporter G family member 5 OS=Arabidopsis thaliana OX=3702 GN=ABCG5 PE=2 SV=1	0.953542
CSS0042887	brown	GDSL esterase/lipase 5 OS=Arabidopsis thaliana OX=3702 GN=GLIP5 PE=2 SV=2	0.758046
Camellia_sinensis_newGene_22441	brown	--	0.91056
CSS0007388	brown	ABC transporter G family member 5 OS=Arabidopsis thaliana OX=3702 GN=ABCG5 PE=2 SV=1	0.955022
CSS0014110	brown	Dof zinc finger protein DOF5.4 OS=Arabidopsis thaliana OX=3702 GN=DOF5.4 PE=2 SV=2	0.928785
CSS0047599	brown	BTB/POZ domain-containing protein DOT3 OS=Arabidopsis thaliana OX=3702 GN=DOT3 PE=2 SV=1	0.952202
CSS0028045	brown	Nuclear transcription factor Y subunit A-7 OS=Arabidopsis thaliana OX=3702 GN=NFYA7 PE=1 SV=1	0.963733
CSS0039421	brown	Metal-nicotianamine transporter YSL2 OS=Arabidopsis thaliana OX=3702 GN=YSL2 PE=1 SV=1	0.942026
CSS0019588	brown	--	0.929153
CSS0023847	brown	Malonyl-coenzyme:anthocyanin 5-O-glucoside-6'''-O-malonyltransferase OS=Salvia splendens OX=180675 GN=5MAT1 PE=1 SV=1	0.95103
CSS0040931	brown	--	0.966477
CSS0012990	brown	ATP sulfurylase 2 OS=Arabidopsis thaliana OX=3702 GN=APS2 PE=1 SV=1	0.948242
Camellia_sinensis_newGene_2802	brown	--	0.932273
CSS0011888	brown	Probable 2-oxoglutarate-dependent dioxygenase At5g05600 OS=Arabidopsis thaliana OX=3702 GN=At5g05600 PE=2 SV=1	0.893043
Camellia_sinensis_newGene_26169	brown	--	0.706926
CSS0042846	brown	Probable glutathione S-transferase parC OS=Nicotiana tabacum OX=4097 GN=PARC PE=2 SV=1	0.941242
CSS0034597	brown	--	0.854387
CSS0047761	brown	NAD(P)H-quinone oxidoreductase subunit T, chloroplastic OS=Arabidopsis thaliana OX=3702 GN=ndhT PE=1 SV=1	0.970197
CSS0024911	brown	G-type lectin S-receptor-like serine/threonine-protein kinase At1g61390 OS=Arabidopsis thaliana OX=3702 GN=At1g61390 PE=3 SV=1	0.723025
CSS0008795	brown	--	0.759489
Camellia_sinensis_newGene_17482	brown	Granule-bound starch synthase 2, chloroplastic/amyloplastic OS=Solanum tuberosum OX=4113 GN=SS2 PE=1 SV=3	0.960252
CSS0045411	brown	Auxin-induced protein X10A OS=Glycine max OX=3847 PE=2 SV=1	0.910134
CSS0033589	brown	Dehydration-responsive element-binding protein 3 OS=Arabidopsis thaliana OX=3702 GN=DREB3 PE=2 SV=1	0.720641
CSS0027296	brown	Cyclic dof factor 2 OS=Arabidopsis thaliana OX=3702 GN=CDF2 PE=1 SV=2	0.95733
CSS0020458	brown	Steroid 5-alpha-reductase DET2 OS=Gossypium hirsutum OX=3635 GN=DET2 PE=1 SV=1	0.967114
CSS0050500	brown	Putative glycerol-3-phosphate transporter 1 OS=Arabidopsis thaliana OX=3702 GN=At3g47420 PE=2 SV=1	0.870781
CSS0032456	brown	--	0.709095
Camellia_sinensis_newGene_11873	brown	RING-H2 finger protein ATL60 OS=Arabidopsis thaliana OX=3702 GN=ATL60 PE=2 SV=1	0.730194
CSS0011314	brown	Probable calcium-binding protein CML25 OS=Arabidopsis thaliana OX=3702 GN=CML25 PE=2 SV=1	0.871288
CSS0014740	brown	Ribulose bisphosphate carboxylase/oxygenase activase 1, chloroplastic OS=Larrea tridentata OX=66636 GN=RCA1 PE=1 SV=1	0.99291
CSS0034281	brown	Rust resistance kinase Lr10 OS=Triticum aestivum OX=4565 GN=LRK10 PE=2 SV=1	0.963003
CSS0039482	brown	Zinc finger protein JAGGED OS=Arabidopsis thaliana OX=3702 GN=JAG PE=1 SV=1	0.833255
CSS0049862	brown	Rust resistance kinase Lr10 OS=Triticum aestivum OX=4565 GN=LRK10 PE=2 SV=1	0.964241
CSS0024964	brown	Probable indole-3-acetic acid-amido synthetase GH3.1 OS=Arabidopsis thaliana OX=3702 GN=GH3.1 PE=2 SV=1	0.952812
CSS0021075	brown	--	0.854844
CSS0042533	brown	--	0.983804
CSS0015683	brown	--	0.838526
CSS0012183	brown	Probable aquaporin PIP2-5 OS=Arabidopsis thaliana OX=3702 GN=PIP2-5 PE=1 SV=1	0.946985
CSS0003680	brown	--	0.930676
CSS0036382	brown	2-hydroxyisoflavanone dehydratase OS=Glycyrrhiza echinata OX=46348 GN=HIDM PE=1 SV=1	0.981861
CSS0041392	brown	Probable aquaporin PIP2-5 OS=Arabidopsis thaliana OX=3702 GN=PIP2-5 PE=1 SV=1	0.913585
CSS0019623	brown	Gibberellin 20 oxidase 2 OS=Oryza sativa subsp. indica OX=39946 GN=20ox2 PE=1 SV=1	0.966904
CSS0037269	brown	Zinc finger protein CONSTANS-LIKE 2 OS=Arabidopsis thaliana OX=3702 GN=COL2 PE=1 SV=1	0.945694
CSS0017818	brown	--	0.93029
CSS0033014	brown	--	0.965704
CSS0022717	brown	Putative glycerol-3-phosphate transporter 1 OS=Arabidopsis thaliana OX=3702 GN=At3g47420 PE=2 SV=1	0.807551
CSS0016814	brown	UDP-glycosyltransferase 89A2 OS=Arabidopsis thaliana OX=3702 GN=UGT89A2 PE=2 SV=1	0.866034
CSS0030458	brown	Receptor like protein 21 OS=Arabidopsis thaliana OX=3702 GN=RLP21 PE=3 SV=2	0.800907
CSS0019815	brown	Root phototropism protein 2 OS=Arabidopsis thaliana OX=3702 GN=RPT2 PE=1 SV=2	0.977761
Camellia_sinensis_newGene_27052	brown	Cytochrome P450 CYP749A22 OS=Panax ginseng OX=4054 PE=2 SV=1	0.917519
CSS0027135	brown	--	0.902638
CSS0026500	brown	Cyclic dof factor 2 OS=Arabidopsis thaliana OX=3702 GN=CDF2 PE=1 SV=2	0.966704
CSS0034452	brown	S-adenosylmethionine decarboxylase proenzyme OS=Ipomoea nil OX=35883 GN=SAMDC PE=3 SV=1	0.99463
CSS0040118	brown	--	0.931745
CSS0027748	brown	Cytochrome P450 85A1 OS=Solanum lycopersicum OX=4081 GN=CYP85A1 PE=2 SV=1	0.976477
CSS0042311	brown	Protein DETOXIFICATION 48 OS=Arabidopsis thaliana OX=3702 GN=DTX48 PE=2 SV=1	0.844137
CSS0042826	brown	--	0.921566
CSS0012689	brown	--	0.823977
CSS0018190	brown	Probable mannitol dehydrogenase OS=Fragaria ananassa OX=3747 GN=CAD PE=2 SV=1	0.932351
CSS0020159	brown	Beta-carotene isomerase D27, chloroplastic OS=Medicago truncatula OX=3880 GN=D27 PE=1 SV=1	0.929658
CSS0043101	brown	--	0.936748
Camellia_sinensis_newGene_4093	brown	--	0.913412
CSS0006959	brown	Cyclic dof factor 3 OS=Arabidopsis thaliana OX=3702 GN=CDF3 PE=1 SV=2	0.875964
CSS0001626	brown	Purine permease 3 OS=Arabidopsis thaliana OX=3702 GN=PUP3 PE=2 SV=1	0.949642
CSS0013271	brown	Protein PROTON GRADIENT REGULATION 5, chloroplastic OS=Arabidopsis thaliana OX=3702 GN=PGR5 PE=1 SV=1	0.970487
Camellia_sinensis_newGene_31225	brown	Cytochrome P450 94A1 OS=Vicia sativa OX=3908 GN=CYP94A1 PE=2 SV=2	0.939067
Camellia_sinensis_newGene_32156	brown	Protein GAST1 OS=Solanum lycopersicum OX=4081 GN=GAST1 PE=2 SV=1	0.781984
CSS0050113	brown	Fatty acid desaturase 4, chloroplastic OS=Arabidopsis thaliana OX=3702 GN=FAD4 PE=1 SV=1	0.985988
CSS0039333	brown	Rust resistance kinase Lr10 OS=Triticum aestivum OX=4565 GN=LRK10 PE=2 SV=1	0.988629
CSS0005290	brown	AAA-ATPase At3g28510 OS=Arabidopsis thaliana OX=3702 GN=At3g28510 PE=2 SV=1	0.889402
CSS0016745	brown	G-type lectin S-receptor-like serine/threonine-protein kinase At2g19130 OS=Arabidopsis thaliana OX=3702 GN=At2g19130 PE=2 SV=1	0.847869
CSS0020068	brown	Anthocyanidin 3-O-galactosyltransferase F3GT1 OS=Actinidia chinensis var. chinensis OX=1590841 GN=F3GT1 PE=1 SV=1	0.930459
CSS0049426	brown	Transcription factor bHLH51 OS=Arabidopsis thaliana OX=3702 GN=BHLH51 PE=2 SV=1	0.897699
CSS0023390	brown	--	0.904355
CSS0046446	brown	B-box zinc finger protein 21 OS=Arabidopsis thaliana OX=3702 GN=BBX21 PE=1 SV=1	0.954826
CSS0045189	brown	Indole-3-acetic acid-induced protein ARG7 OS=Vigna radiata var. radiata OX=3916 GN=ARG7 PE=2 SV=1	0.974969
CSS0023703	brown	Pentatricopeptide repeat-containing protein At5g48910 OS=Arabidopsis thaliana OX=3702 GN=PCMP-H38 PE=2 SV=1	0.885
CSS0048959	brown	UDP-glycosyltransferase 89A2 OS=Arabidopsis thaliana OX=3702 GN=UGT89A2 PE=2 SV=1	0.959436
Camellia_sinensis_newGene_11526	brown	--	0.865273
CSS0019749	brown	Rust resistance kinase Lr10 OS=Triticum aestivum OX=4565 GN=LRK10 PE=2 SV=1	0.989462
CSS0023158	brown	Auxin-induced protein X10A OS=Glycine max OX=3847 PE=2 SV=1	0.82172
CSS0049512	brown	Germin-like protein subfamily T member 2 OS=Arabidopsis thaliana OX=3702 GN=At1g18980 PE=2 SV=1	0.908149
CSS0044950	brown	Putative indole-3-acetic acid-amido synthetase GH3.9 OS=Arabidopsis thaliana OX=3702 GN=GH3.9 PE=2 SV=1	0.863199
CSS0002846	brown	CBL-interacting serine/threonine-protein kinase 14 OS=Arabidopsis thaliana OX=3702 GN=CIPK14 PE=1 SV=1	0.958879
CSS0031888	brown	2-hydroxyisoflavanone dehydratase OS=Glycyrrhiza echinata OX=46348 GN=HIDM PE=1 SV=1	0.949207
CSS0018684	brown	Squamosa promoter-binding-like protein 7 OS=Oryza sativa subsp. indica OX=39946 GN=SPL7 PE=2 SV=1	0.727719
CSS0007391	brown	Geraniol 8-hydroxylase OS=Catharanthus roseus OX=4058 GN=CYP76B6 PE=1 SV=1	0.930616
CSS0032532	brown	--	0.983935
CSS0043464	brown	U-box domain-containing protein 14 OS=Arabidopsis thaliana OX=3702 GN=PUB14 PE=1 SV=1	0.917086
CSS0000348	brown	Probable mannitol dehydrogenase OS=Fragaria ananassa OX=3747 GN=CAD PE=2 SV=1	0.872599
Camellia_sinensis_newGene_18254	brown	Phenolic glucoside malonyltransferase 2 OS=Arabidopsis thaliana OX=3702 GN=PMAT2 PE=1 SV=1	0.841903
CSS0044674	brown	--	0.923447
CSS0023368	brown	Auxin-responsive protein SAUR24 OS=Arabidopsis thaliana OX=3702 GN=SAUR24 PE=2 SV=1	0.971829
Camellia_sinensis_newGene_9720	brown	--	0.956855
CSS0008558	brown	Protein REVEILLE 8 OS=Arabidopsis thaliana OX=3702 GN=RVE8 PE=2 SV=1	0.990522
CSS0045354	brown	--	0.996454
CSS0009596	brown	Dihydroflavonol 4-reductase OS=Solanum lycopersicum OX=4081 PE=2 SV=1	0.728064
Camellia_sinensis_newGene_18133	brown	UDP-glycosyltransferase 71A27 OS=Panax ginseng OX=4054 GN=UGT71A27 PE=1 SV=1	0.942466
CSS0004139	brown	Magnesium dechelatase SGRL, chloroplastic OS=Arabidopsis thaliana OX=3702 GN=SGRL PE=1 SV=1	0.780873
CSS0017615	brown	CBL-interacting serine/threonine-protein kinase 6 OS=Arabidopsis thaliana OX=3702 GN=CIPK6 PE=1 SV=1	0.974037
Camellia_sinensis_newGene_14745	brown	--	0.981286
CSS0044421	brown	--	0.807696
CSS0020504	brown	--	0.847239
CSS0030100	brown	UDP-glycosyltransferase 74F2 OS=Arabidopsis thaliana OX=3702 GN=UGT74F2 PE=1 SV=1	0.887491
CSS0015947	brown	Probable mannitol dehydrogenase OS=Fragaria ananassa OX=3747 GN=CAD PE=2 SV=1	0.914928
CSS0023684	brown	Protein FANTASTIC FOUR 1 OS=Arabidopsis thaliana OX=3702 GN=FAF1 PE=2 SV=1	0.915488
CSS0031784	brown	--	0.956893
Camellia_sinensis_newGene_28551	brown	--	0.769075
CSS0048976	brown	Putative zinc finger protein CONSTANS-LIKE 11 OS=Arabidopsis thaliana OX=3702 GN=COL11 PE=1 SV=2	0.986347
CSS0006591	brown	--	0.910307
CSS0001982	brown	Protein PROTON GRADIENT REGULATION 5, chloroplastic OS=Arabidopsis thaliana OX=3702 GN=PGR5 PE=1 SV=1	0.98732
CSS0014886	brown	CBL-interacting serine/threonine-protein kinase 9 OS=Arabidopsis thaliana OX=3702 GN=CIPK9 PE=1 SV=2	0.910212
CSS0036947	brown	NAC domain-containing protein 90 OS=Arabidopsis thaliana OX=3702 GN=NAC090 PE=1 SV=1	0.925267
CSS0034454	brown	Glutamate dehydrogenase A OS=Nicotiana plumbaginifolia OX=4092 GN=GDHA PE=2 SV=1	0.72303
CSS0010653	brown	Auxin-responsive protein SAUR20 OS=Arabidopsis thaliana OX=3702 GN=SAUR20 PE=1 SV=1	0.961352
CSS0027665	brown	Protein SPA1-RELATED 3 OS=Arabidopsis thaliana OX=3702 GN=SPA3 PE=1 SV=1	0.968741
CSS0012667	brown	UDP-glycosyltransferase 74G1 OS=Stevia rebaudiana OX=55670 GN=UGT74G1 PE=1 SV=1	0.951603
CSS0000687	brown	Transcription activator GLK1 OS=Arabidopsis thaliana OX=3702 GN=GLK1 PE=1 SV=2	0.950085
CSS0021267	brown	Cyclic dof factor 3 OS=Arabidopsis thaliana OX=3702 GN=CDF3 PE=1 SV=2	0.928996
CSS0041999	brown	Auxin-binding protein ABP19a OS=Prunus persica OX=3760 GN=ABP19A PE=3 SV=1	0.980735
Camellia_sinensis_newGene_18239	brown	Phenolic glucoside malonyltransferase 2 OS=Arabidopsis thaliana OX=3702 GN=PMAT2 PE=1 SV=1	0.864137
CSS0036711	brown	Polygalacturonase At1g48100 OS=Arabidopsis thaliana OX=3702 GN=At1g48100 PE=2 SV=1	0.941761
Camellia_sinensis_newGene_18018	brown	--	0.766184
CSS0031673	brown	Auxin-responsive protein SAUR24 OS=Arabidopsis thaliana OX=3702 GN=SAUR24 PE=2 SV=1	0.942131
CSS0034985	brown	Phototropin-2 OS=Arabidopsis thaliana OX=3702 GN=PHOT2 PE=1 SV=2	0.844416
CSS0014092	brown	ABC transporter C family member 8 OS=Arabidopsis thaliana OX=3702 GN=ABCC8 PE=2 SV=3	0.888068
CSS0012421	brown	2-hydroxyisoflavanone dehydratase OS=Glycyrrhiza echinata OX=46348 GN=HIDM PE=1 SV=1	0.973198
CSS0048281	brown	Phenylalanine ammonia-lyase OS=Camellia sinensis OX=4442 GN=PAL PE=2 SV=1	0.930216
CSS0032430	brown	Potassium channel AKT1 OS=Arabidopsis thaliana OX=3702 GN=AKT1 PE=1 SV=2	0.932428
CSS0006970	brown	Probable indole-3-acetic acid-amido synthetase GH3.1 OS=Arabidopsis thaliana OX=3702 GN=GH3.1 PE=2 SV=1	0.937456
CSS0049156	brown	Auxin-responsive protein SAUR20 OS=Arabidopsis thaliana OX=3702 GN=SAUR20 PE=1 SV=1	0.888315
CSS0005701	brown	Putative cadmium/zinc-transporting ATPase HMA4 OS=Arabidopsis thaliana OX=3702 GN=HMA4 PE=1 SV=2	0.813926
CSS0048061	brown	--	0.907458
CSS0012064	brown	Protein LNK1 OS=Arabidopsis thaliana OX=3702 GN=LNK1 PE=1 SV=1	0.93727
CSS0020887	brown	Uncharacterized protein At4g14100 OS=Arabidopsis thaliana OX=3702 GN=At4g14100 PE=2 SV=1	0.884718
CSS0006575	brown	Putative lipid-binding protein At4g00165 OS=Arabidopsis thaliana OX=3702 GN=At4g00165 PE=2 SV=1	0.971983
CSS0035435	brown	RING-H2 finger protein ATL8 OS=Arabidopsis thaliana OX=3702 GN=ATL8 PE=2 SV=2	0.916628
CSS0013448	brown	CBL-interacting serine/threonine-protein kinase 14 OS=Arabidopsis thaliana OX=3702 GN=CIPK14 PE=1 SV=1	0.963722
CSS0000270	brown	Uncharacterized protein At1g01500 OS=Arabidopsis thaliana OX=3702 GN=At1g01500 PE=2 SV=1	0.901698
Camellia_sinensis_newGene_24149	blue	CAX-interacting protein 4 OS=Arabidopsis thaliana OX=3702 GN=CXIP4 PE=1 SV=2	0.848993
CSS0047156	blue	--	0.743477
CSS0025522	blue	Pentatricopeptide repeat-containing protein At2g37320 OS=Arabidopsis thaliana OX=3702 GN=PCMP-E50 PE=2 SV=1	0.947682
CSS0031883	blue	Pentatricopeptide repeat-containing protein At3g20730 OS=Arabidopsis thaliana OX=3702 GN=PCMP-E94 PE=2 SV=1	0.810084
CSS0016628	blue	Tyrosine--tRNA ligase 1, cytoplasmic OS=Arabidopsis thaliana OX=3702 GN=At2g33840 PE=2 SV=1	0.92515
CSS0007511	blue	U1 small nuclear ribonucleoprotein C OS=Vitis vinifera OX=29760 GN=VIT_07s0104g01170 PE=3 SV=1	0.791587
CSS0031238	blue	--	0.938865
CSS0025411	blue	Polyadenylate-binding protein RBP47B' OS=Arabidopsis thaliana OX=3702 GN=RBP47B' PE=2 SV=1	0.987068
CSS0014929	blue	S-adenosylmethionine synthase 2 OS=Catharanthus roseus OX=4058 GN=SAMS2 PE=1 SV=1	0.968555
CSS0007806	blue	--	0.751647
CSS0000085	blue	--	0.962389
CSS0022086	blue	Glutathione S-transferase F12 OS=Arabidopsis thaliana OX=3702 GN=GSTF12 PE=1 SV=1	0.870275
CSS0029984	blue	--	0.827037
CSS0042075	blue	Kirola OS=Actinidia deliciosa OX=3627 PE=1 SV=1	0.733196
CSS0037571	blue	ATP sulfurylase 1, chloroplastic OS=Arabidopsis thaliana OX=3702 GN=APS1 PE=1 SV=1	0.961697
CSS0036240	blue	Serine/arginine-rich splicing factor SR45a OS=Arabidopsis thaliana OX=3702 GN=SR45A PE=1 SV=1	0.975715
CSS0031949	blue	--	0.833098
CSS0007952	blue	Zinc finger protein CONSTANS-LIKE 4 OS=Arabidopsis thaliana OX=3702 GN=COL4 PE=2 SV=2	0.866601
CSS0000295	blue	--	0.736075
Camellia_sinensis_newGene_14956	blue	--	0.835723
CSS0010469	blue	Probable xyloglucan endotransglucosylase/hydrolase protein 23 OS=Arabidopsis thaliana OX=3702 GN=XTH23 PE=2 SV=1	0.858733
CSS0030381	blue	Cell division control protein 6 homolog OS=Arabidopsis thaliana OX=3702 GN=CDC6 PE=2 SV=2	0.891205
CSS0043085	blue	--	0.95514
Camellia_sinensis_newGene_4790	blue	--	0.935344
Camellia_sinensis_newGene_31340	blue	--	0.843509
CSS0032900	blue	DNA mismatch repair protein MLH3 OS=Arabidopsis thaliana OX=3702 GN=MLH3 PE=2 SV=2	0.759516
CSS0000749	blue	Methylmalonate-semialdehyde dehydrogenase [acylating], mitochondrial OS=Arabidopsis thaliana OX=3702 GN=ALDH6B2 PE=1 SV=2	0.800165
CSS0034179	blue	Protein DETOXIFICATION 40 OS=Arabidopsis thaliana OX=3702 GN=DTX40 PE=1 SV=1	0.806464
CSS0002977	blue	BRCA1-associated RING domain protein 1 OS=Arabidopsis thaliana OX=3702 GN=BARD1 PE=1 SV=1	0.797431
Camellia_sinensis_newGene_27510	blue	--	0.713086
CSS0005559	blue	Pleiotropic drug resistance protein 3 OS=Nicotiana tabacum OX=4097 GN=PDR3 PE=2 SV=1	0.83227
Camellia_sinensis_newGene_12702	blue	--	0.95753
Camellia_sinensis_newGene_23629	blue	--	0.806702
CSS0034150	blue	Transcription factor LUX OS=Arabidopsis thaliana OX=3702 GN=LUX PE=1 SV=1	0.906852
CSS0026764	blue	--	0.859685
CSS0035673	blue	GATA transcription factor 15 OS=Arabidopsis thaliana OX=3702 GN=GATA15 PE=2 SV=2	0.959826
Camellia_sinensis_newGene_12324	blue	--	0.831243
CSS0047170	blue	--	0.850259
CSS0050115	blue	Snakin-1 OS=Solanum tuberosum OX=4113 GN=SN1 PE=1 SV=1	0.842671
CSS0030646	blue	18.2 kDa class I heat shock protein OS=Medicago sativa OX=3879 GN=HSP18.2 PE=2 SV=1	0.960742
Camellia_sinensis_newGene_24713	blue	--	0.900138
CSS0003461	blue	--	0.704783
Camellia_sinensis_newGene_12320	blue	--	0.826487
CSS0047119	blue	Xyloglucan endotransglucosylase/hydrolase protein 22 OS=Arabidopsis thaliana OX=3702 GN=XTH22 PE=1 SV=1	0.79681
CSS0008879	blue	Pentatricopeptide repeat-containing protein At5g39980, chloroplastic OS=Arabidopsis thaliana OX=3702 GN=At5g39980 PE=2 SV=1	0.861136
CSS0005299	blue	Glycerol-3-phosphate dehydrogenase [NAD(+)] OS=Cuphea lanceolata OX=3930 GN=GPDH PE=2 SV=1	0.924751
CSS0002858	blue	--	0.880602
CSS0011220	blue	--	0.992031
CSS0020010	blue	--	0.877832
CSS0046564	blue	Peptide methionine sulfoxide reductase B3, chloroplastic OS=Oryza sativa subsp. japonica OX=39947 GN=MSRB3 PE=2 SV=1	0.81233
CSS0026433	blue	18.2 kDa class I heat shock protein OS=Medicago sativa OX=3879 GN=HSP18.2 PE=2 SV=1	0.976863
CSS0020814	blue	F-box protein PP2-B15 OS=Arabidopsis thaliana OX=3702 GN=PP2B15 PE=2 SV=2	0.716096
Camellia_sinensis_newGene_12915	blue	Polyadenylate-binding protein 7 OS=Arabidopsis thaliana OX=3702 GN=PAB7 PE=2 SV=1	0.897826
CSS0021506	blue	18.1 kDa class I heat shock protein OS=Arabidopsis thaliana OX=3702 GN=HSP18.1 PE=1 SV=1	0.93766
Camellia_sinensis_newGene_15696	blue	--	0.954792
CSS0005963	blue	Expansin-A15 OS=Arabidopsis thaliana OX=3702 GN=EXPA15 PE=2 SV=2	0.988316
Camellia_sinensis_newGene_21973	blue	--	0.906812
Camellia_sinensis_newGene_24446	blue	--	0.814786
CSS0042606	blue	ATP sulfurylase 1, chloroplastic OS=Arabidopsis thaliana OX=3702 GN=APS1 PE=1 SV=1	0.966354
CSS0003532	blue	Chaperone protein dnaJ GFA2, mitochondrial OS=Arabidopsis thaliana OX=3702 GN=GFA2 PE=2 SV=1	0.772377
CSS0034724	blue	--	0.844108
Camellia_sinensis_newGene_13302	blue	--	0.888348
CSS0026956	blue	--	0.841387
CSS0035431	blue	--	0.968512
CSS0043703	blue	Pentatricopeptide repeat-containing protein At2g29760, chloroplastic OS=Arabidopsis thaliana OX=3702 GN=PCMP-H33 PE=2 SV=1	0.922175
CSS0026886	blue	--	0.933641
CSS0009634	blue	Putative pentatricopeptide repeat-containing protein At3g47840 OS=Arabidopsis thaliana OX=3702 GN=PCMP-E43 PE=3 SV=1	0.854026
CSS0050097	blue	--	0.708264
Camellia_sinensis_newGene_24278	blue	--	0.922434
CSS0026968	blue	NAC domain-containing protein 6 OS=Glycine max OX=3847 GN=NAC6 PE=2 SV=1	0.794875
Camellia_sinensis_newGene_16847	blue	--	0.812728
CSS0043552	blue	Protein GAMETE EXPRESSED 2 OS=Arabidopsis thaliana OX=3702 GN=GEX2 PE=2 SV=1	0.892029
CSS0007655	blue	--	0.783353
Camellia_sinensis_newGene_2774	blue	Metal-nicotianamine transporter YSL3 OS=Arabidopsis thaliana OX=3702 GN=YSL3 PE=2 SV=1	0.934409
Camellia_sinensis_newGene_12310	blue	K(+) efflux antiporter 1, chloroplastic OS=Arabidopsis thaliana OX=3702 GN=KEA1 PE=1 SV=2	0.786475
CSS0041240	blue	--	0.958662
CSS0043107	blue	Heat shock 70 kDa protein BIP2 OS=Arabidopsis thaliana OX=3702 GN=BIP2 PE=1 SV=2	0.889615
CSS0005138	blue	L-aspartate oxidase, chloroplastic OS=Arabidopsis thaliana OX=3702 GN=AO PE=1 SV=1	0.976314
CSS0032752	blue	Calcium-transporting ATPase 3, endoplasmic reticulum-type OS=Arabidopsis thaliana OX=3702 GN=ECA3 PE=2 SV=3	0.790681
Camellia_sinensis_newGene_30412	blue	--	0.811184
Camellia_sinensis_newGene_698	blue	--	0.974974
CSS0002379	blue	Polyadenylate-binding protein RBP47B' OS=Arabidopsis thaliana OX=3702 GN=RBP47B' PE=2 SV=1	0.785159
Camellia_sinensis_newGene_7061	blue	--	0.943284
CSS0031712	blue	--	0.968885
Camellia_sinensis_newGene_16477	blue	Transcription factor bHLH153 OS=Arabidopsis thaliana OX=3702 GN=BHLH153 PE=1 SV=1	0.731063
Camellia_sinensis_newGene_24769	blue	--	0.796342
Camellia_sinensis_newGene_12102	blue	Rho GTPase-activating protein 7 OS=Arabidopsis thaliana OX=3702 GN=ROPGAP7 PE=2 SV=1	0.716404
Camellia_sinensis_newGene_4698	blue	--	0.820633
CSS0010899	blue	Multiprotein-bridging factor 1b OS=Arabidopsis thaliana OX=3702 GN=MBF1B PE=1 SV=1	0.963677
CSS0029931	blue	Small heat shock protein, chloroplastic OS=Pisum sativum OX=3888 GN=HSP21 PE=2 SV=1	0.827553
CSS0010820	blue	Fumarate hydratase 2 OS=Arabidopsis thaliana OX=3702 GN=FUM2 PE=1 SV=1	0.873899
Camellia_sinensis_newGene_5072	blue	BAG family molecular chaperone regulator 7 OS=Arabidopsis thaliana OX=3702 GN=BAG7 PE=1 SV=1	0.73962
CSS0024807	blue	Uncharacterized protein At3g28850 OS=Arabidopsis thaliana OX=3702 GN=At3g28850 PE=4 SV=1	0.871782
Camellia_sinensis_newGene_6099	blue	Copper-transporting ATPase PAA1, chloroplastic OS=Arabidopsis thaliana OX=3702 GN=PAA1 PE=1 SV=1	0.934376
CSS0041415	blue	Aspartyl protease family protein At5g10770 OS=Arabidopsis thaliana OX=3702 GN=At5g10770 PE=2 SV=1	0.97363
Camellia_sinensis_newGene_4385	blue	--	0.768596
CSS0003949	blue	Plasma membrane-associated cation-binding protein 1 OS=Arabidopsis thaliana OX=3702 GN=PCAP1 PE=1 SV=1	0.960942
Camellia_sinensis_newGene_26510	blue	Boron transporter 1 OS=Arabidopsis thaliana OX=3702 GN=BOR1 PE=1 SV=1	0.867519
Camellia_sinensis_newGene_10267	blue	--	0.896002
CSS0018978	blue	Guanosine nucleotide diphosphate dissociation inhibitor At5g09550 OS=Arabidopsis thaliana OX=3702 GN=At5g09550 PE=3 SV=1	0.832283
Camellia_sinensis_newGene_5914	blue	--	0.941165
CSS0034223	blue	Stromal 70 kDa heat shock-related protein, chloroplastic OS=Pisum sativum OX=3888 GN=HSP70 PE=2 SV=1	0.967862
CSS0012186	blue	--	0.829047
Camellia_sinensis_newGene_18611	blue	--	0.917191
CSS0036567	blue	Xanthohumol 4-O-methyltransferase OS=Humulus lupulus OX=3486 GN=OMT2 PE=1 SV=1	0.744018
Camellia_sinensis_newGene_22740	blue	--	0.762703
Camellia_sinensis_newGene_360	blue	--	0.961077
Camellia_sinensis_newGene_7414	blue	--	0.867076
Camellia_sinensis_newGene_550	blue	--	0.83188
CSS0039827	blue	Sodium/calcium exchanger NCL2 OS=Oryza sativa subsp. japonica OX=39947 GN=NCL2 PE=2 SV=2	0.843518
CSS0017581	blue	Glutathione S-transferase T2 OS=Arabidopsis thaliana OX=3702 GN=GSTT2 PE=2 SV=1	0.84537
CSS0031180	blue	Protein RADIALIS-like 1 OS=Arabidopsis thaliana OX=3702 GN=RL1 PE=2 SV=1	0.889193
CSS0049770	blue	Pentatricopeptide repeat-containing protein At5g48910 OS=Arabidopsis thaliana OX=3702 GN=PCMP-H38 PE=2 SV=1	0.906517
CSS0046971	blue	--	0.934704
CSS0036873	blue	Xyloglucan endotransglucosylase/hydrolase 2 OS=Glycine max OX=3847 PE=2 SV=1	0.801508
CSS0031205	blue	--	0.980979
Camellia_sinensis_newGene_158	blue	--	0.865481
CSS0012738	blue	Pentatricopeptide repeat-containing protein At2g29760, chloroplastic OS=Arabidopsis thaliana OX=3702 GN=PCMP-H33 PE=2 SV=1	0.889817
CSS0022959	blue	--	0.73923
Camellia_sinensis_newGene_29905	blue	--	0.724187
Camellia_sinensis_newGene_13314	blue	--	0.953049
Camellia_sinensis_newGene_1737	blue	Non-structural maintenance of chromosomes element 4 homolog A OS=Arabidopsis thaliana OX=3702 GN=NSE4A PE=2 SV=1	0.914121
CSS0043827	blue	Ferritin-2, chloroplastic OS=Nicotiana tabacum OX=4097 GN=FER2 PE=2 SV=1	0.931345
Camellia_sinensis_newGene_19853	blue	--	0.972903
CSS0022820	blue	--	0.931319
Camellia_sinensis_newGene_10062	blue	--	0.977376
CSS0036430	blue	--	0.754004
CSS0047160	blue	Probable bifunctional methylthioribulose-1-phosphate dehydratase/enolase-phosphatase E1 1 OS=Vitis vinifera OX=29760 GN=VIT_19s0014g02480 PE=3 SV=2	0.835413
Camellia_sinensis_newGene_8279	blue	--	0.811344
CSS0042904	blue	Protein ESMERALDA 1 OS=Arabidopsis thaliana OX=3702 GN=ESMD1 PE=2 SV=1	0.922152
CSS0047649	blue	--	0.920491
CSS0029787	blue	Polypyrimidine tract-binding protein homolog 3 OS=Arabidopsis thaliana OX=3702 GN=At1g43190 PE=2 SV=1	0.74356
Camellia_sinensis_newGene_19681	blue	--	0.828264
CSS0028663	blue	--	0.881165
Camellia_sinensis_newGene_27336	blue	Acetolactate synthase small subunit 1, chloroplastic OS=Nicotiana plumbaginifolia OX=4092 PE=2 SV=1	0.800922
CSS0005565	blue	Ferritin-3, chloroplastic OS=Glycine max OX=3847 PE=2 SV=1	0.897454
Camellia_sinensis_newGene_9920	blue	--	0.870764
CSS0032499	blue	--	0.87436
Camellia_sinensis_newGene_17837	blue	Cell number regulator 11 OS=Zea mays OX=4577 GN=CNR11 PE=2 SV=1	0.904895
CSS0016858	blue	Peptide deformylase 1B, chloroplastic OS=Solanum lycopersicum OX=4081 GN=PDF1B PE=2 SV=1	0.801621
Camellia_sinensis_newGene_4182	blue	--	0.867219
Camellia_sinensis_newGene_12312	blue	--	0.810802
CSS0007559	blue	Probable UDP-3-O-acyl-N-acetylglucosamine deacetylase 1, mitochondrial OS=Arabidopsis thaliana OX=3702 GN=LPXC1 PE=1 SV=2	0.843472
Camellia_sinensis_newGene_27706	blue	--	0.851646
Camellia_sinensis_newGene_17286	blue	--	0.904251
CSS0029567	blue	Probable RNA-dependent RNA polymerase 3 OS=Oryza sativa subsp. japonica OX=39947 GN=RDR3 PE=2 SV=2	0.702607
Camellia_sinensis_newGene_9193	blue	--	0.933607
Camellia_sinensis_newGene_18602	blue	--	0.793681
CSS0012453	blue	--	0.875776
Camellia_sinensis_newGene_10788	blue	--	0.925351
CSS0041489	blue	S-adenosylmethionine synthase 2 OS=Catharanthus roseus OX=4058 GN=SAMS2 PE=1 SV=1	0.948448
CSS0009077	blue	Tubulin alpha-3 chain OS=Hordeum vulgare OX=4513 GN=TUBA3 PE=2 SV=1	0.960777
Camellia_sinensis_newGene_230	blue	V-type proton ATPase subunit a1 OS=Arabidopsis thaliana OX=3702 GN=VHA-a1 PE=2 SV=1	0.718353
CSS0019851	blue	--	0.756425
CSS0005955	blue	Protein EARLY FLOWERING 4 OS=Arabidopsis thaliana OX=3702 GN=ELF4 PE=1 SV=1	0.961988
Camellia_sinensis_newGene_30847	blue	--	0.960076
Camellia_sinensis_newGene_15970	blue	Respiratory burst oxidase homolog protein F OS=Arabidopsis thaliana OX=3702 GN=RBOHF PE=1 SV=1	0.942488
Camellia_sinensis_newGene_13635	blue	--	0.981905
CSS0004794	blue	--	0.720925
Camellia_sinensis_newGene_14347	blue	--	0.916484
CSS0002773	blue	--	0.761042
Camellia_sinensis_newGene_19218	blue	IQ domain-containing protein IQM3 OS=Arabidopsis thaliana OX=3702 GN=IQM3 PE=2 SV=1	0.806321
CSS0010777	blue	--	0.843454
CSS0018529	blue	40S ribosomal protein S7 OS=Avicennia marina OX=82927 GN=RPS7 PE=2 SV=1	0.954189
CSS0045058	blue	DNA mismatch repair protein MSH1, mitochondrial OS=Arabidopsis thaliana OX=3702 GN=MSH1 PE=1 SV=1	0.881076
CSS0014140	blue	--	0.98494
CSS0008035	blue	--	0.838982
CSS0049608	blue	--	0.956234
Camellia_sinensis_newGene_1352	blue	Endoplasmin homolog OS=Catharanthus roseus OX=4058 GN=HSP90 PE=2 SV=1	0.752375
CSS0050372	blue	Splicing factor-like protein 1 OS=Arabidopsis thaliana OX=3702 GN=SF1 PE=1 SV=1	0.995763
CSS0040171	blue	Peptide methionine sulfoxide reductase B5 OS=Oryza sativa subsp. japonica OX=39947 GN=MSRB5 PE=2 SV=1	0.965075
CSS0002939	blue	Guanine nucleotide-binding protein subunit beta-like protein OS=Nicotiana plumbaginifolia OX=4092 PE=2 SV=1	0.763651
CSS0018933	blue	Protein EARLY FLOWERING 4 OS=Arabidopsis thaliana OX=3702 GN=ELF4 PE=1 SV=1	0.964239
Camellia_sinensis_newGene_8743	blue	--	0.962371
CSS0010114	blue	DNA mismatch repair protein MSH1, mitochondrial OS=Arabidopsis thaliana OX=3702 GN=MSH1 PE=1 SV=1	0.883008
Camellia_sinensis_newGene_16005	blue	Probable serine/threonine-protein kinase SIS8 OS=Arabidopsis thaliana OX=3702 GN=SIS8 PE=1 SV=1	0.830196
Camellia_sinensis_newGene_15820	blue	Beta-galactosidase OS=Solanum lycopersicum OX=4081 PE=1 SV=1	0.772253
CSS0027369	blue	U11/U12 small nuclear ribonucleoprotein 25 kDa protein OS=Arabidopsis thaliana OX=3702 GN=SNRNP25 PE=2 SV=1	0.976499
Camellia_sinensis_newGene_26670	blue	--	0.890018
Camellia_sinensis_newGene_26116	blue	Laccase-14 OS=Arabidopsis thaliana OX=3702 GN=LAC14 PE=2 SV=1	0.910727
CSS0009809	blue	--	0.820005
Camellia_sinensis_newGene_2287	blue	--	0.847544
CSS0037290	blue	--	0.733005
CSS0040838	blue	--	0.947471
CSS0008080	blue	--	0.980247
CSS0027591	blue	BTB/POZ domain-containing protein At5g03250 OS=Arabidopsis thaliana OX=3702 GN=At5g03250 PE=2 SV=1	0.931472
CSS0019079	blue	Acyl-CoA-binding domain-containing protein 3 OS=Arabidopsis thaliana OX=3702 GN=ACBP3 PE=1 SV=1	0.948693
CSS0041182	blue	Probable aldo-keto reductase 1 OS=Glycine max OX=3847 GN=AKR1 PE=2 SV=1	0.780047
CSS0019871	blue	60S ribosomal protein L26-1 OS=Arabidopsis thaliana OX=3702 GN=RPL26A PE=2 SV=2	0.893745
CSS0050001	blue	--	0.744298
Camellia_sinensis_newGene_28890	blue	--	0.763548
CSS0001635	blue	Transcription factor bHLH153 OS=Arabidopsis thaliana OX=3702 GN=BHLH153 PE=1 SV=1	0.97682
CSS0017878	blue	--	0.797756
CSS0037315	blue	Protein argonaute 16 OS=Oryza sativa subsp. japonica OX=39947 GN=AGO16 PE=2 SV=2	0.920613
CSS0039954	blue	Pre-mRNA-splicing factor ATP-dependent RNA helicase DEAH1 OS=Arabidopsis thaliana OX=3702 GN=ESP3 PE=1 SV=1	0.890719
CSS0005223	blue	17.9 kDa class II heat shock protein OS=Glycine max OX=3847 GN=HSP17.9-D PE=3 SV=1	0.962066
CSS0031555	blue	--	0.89165
CSS0025396	blue	Aspartic proteinase A2 OS=Arabidopsis thaliana OX=3702 GN=APA2 PE=2 SV=1	0.881195
CSS0013053	blue	Sugar transporter ERD6-like 16 OS=Arabidopsis thaliana OX=3702 GN=At5g18840 PE=2 SV=2	0.866995
Camellia_sinensis_newGene_6678	blue	--	0.981919
CSS0013583	blue	--	0.94707
Camellia_sinensis_newGene_9256	blue	--	0.72209
CSS0002942	blue	Protein RESPONSE TO LOW SULFUR 3 OS=Arabidopsis thaliana OX=3702 GN=LSU3 PE=4 SV=1	0.724892
CSS0031023	blue	Putative glucose-6-phosphate 1-epimerase OS=Cenchrus ciliaris OX=35872 PE=2 SV=1	0.886786
CSS0014072	blue	MLO-like protein 11 OS=Arabidopsis thaliana OX=3702 GN=MLO11 PE=2 SV=1	0.861034
Camellia_sinensis_newGene_25372	blue	--	0.768283
Camellia_sinensis_newGene_12259	blue	--	0.92829
CSS0003920	blue	Auxin transport protein BIG OS=Arabidopsis thaliana OX=3702 GN=BIG PE=1 SV=2	0.711292
CSS0028651	blue	--	0.812664
CSS0022132	blue	Tryptophan aminotransferase-related protein 2 OS=Oryza sativa subsp. japonica OX=39947 GN=TAR2 PE=1 SV=1	0.881762
CSS0019676	blue	DNA mismatch repair protein MLH3 OS=Arabidopsis thaliana OX=3702 GN=MLH3 PE=2 SV=2	0.747401
CSS0034379	blue	Pentatricopeptide repeat-containing protein At4g13650 OS=Arabidopsis thaliana OX=3702 GN=PCMP-H42 PE=2 SV=2	0.845644
CSS0050363	blue	Homocysteine S-methyltransferase 2 OS=Arabidopsis thaliana OX=3702 GN=HMT-2 PE=1 SV=1	0.929891
CSS0018618	blue	Myb family transcription factor PHL8 OS=Arabidopsis thaliana OX=3702 GN=PHL8 PE=2 SV=1	0.875535
Camellia_sinensis_newGene_29200	blue	--	0.946178
CSS0024234	blue	Pentatricopeptide repeat-containing protein At4g22760 OS=Arabidopsis thaliana OX=3702 GN=PCMP-E6 PE=2 SV=1	0.910058
CSS0005789	blue	Glutathione S-transferase F12 OS=Arabidopsis thaliana OX=3702 GN=GSTF12 PE=1 SV=1	0.867053
CSS0047158	blue	Probable RNA-dependent RNA polymerase 3 OS=Arabidopsis thaliana OX=3702 GN=RDR3 PE=3 SV=2	0.731241
Camellia_sinensis_newGene_22180	blue	Beta-galactosidase 3 OS=Arabidopsis thaliana OX=3702 GN=BGAL3 PE=2 SV=1	0.844715
Camellia_sinensis_newGene_5826	blue	--	0.826594
Camellia_sinensis_newGene_26540	blue	--	0.872105
Camellia_sinensis_newGene_20522	blue	--	0.819775
CSS0018961	blue	--	0.73294
CSS0045781	blue	--	0.906388
Camellia_sinensis_newGene_13403	blue	Protein RETICULATA-RELATED 6, chloroplastic OS=Arabidopsis thaliana OX=3702 GN=RER6 PE=2 SV=1	0.938963
Camellia_sinensis_newGene_15285	blue	DExH-box ATP-dependent RNA helicase DExH1 OS=Arabidopsis thaliana OX=3702 GN=At2g35920 PE=2 SV=1	0.828504
CSS0041167	blue	Aspartate aminotransferase, mitochondrial OS=Arabidopsis thaliana OX=3702 GN=ASP1 PE=1 SV=1	0.961397
CSS0009987	blue	5'-adenylylsulfate reductase 1, chloroplastic OS=Arabidopsis thaliana OX=3702 GN=APR1 PE=1 SV=2	0.938546
CSS0024995	blue	--	0.917385
CSS0022522	blue	Serine carboxypeptidase 24 OS=Arabidopsis thaliana OX=3702 GN=SCPL24 PE=1 SV=1	0.839104
CSS0047308	blue	--	0.817995
CSS0043349	blue	Mitochondrial outer membrane protein porin of 36 kDa OS=Solanum tuberosum OX=4113 PE=1 SV=2	0.934773
CSS0029807	blue	Flap endonuclease 1 OS=Glycine max OX=3847 GN=FEN1 PE=2 SV=1	0.877706
Camellia_sinensis_newGene_26989	blue	--	0.830514
CSS0012011	blue	Laccase-4 OS=Arabidopsis thaliana OX=3702 GN=IRX12 PE=2 SV=2	0.910937
CSS0000055	blue	--	0.907184
CSS0032432	blue	--	0.804633
Camellia_sinensis_newGene_12303	blue	--	0.737383
Camellia_sinensis_newGene_4229	blue	--	0.704047
CSS0026975	blue	17.9 kDa class II heat shock protein OS=Glycine max OX=3847 GN=HSP17.9-D PE=3 SV=1	0.979485
CSS0003112	blue	Sugar transport protein 1 OS=Arabidopsis thaliana OX=3702 GN=STP1 PE=1 SV=2	0.783129
CSS0000041	blue	--	0.725358
CSS0009500	blue	--	0.808467
CSS0027001	blue	--	0.969118
Camellia_sinensis_newGene_22844	blue	--	0.782464
CSS0020517	blue	Expansin-like A2 OS=Arabidopsis thaliana OX=3702 GN=EXLA2 PE=2 SV=1	0.909134
CSS0009721	blue	CASP-like protein 1F1 OS=Vitis vinifera OX=29760 GN=VIT_17s0000g00560 PE=2 SV=2	0.889841
CSS0001173	blue	--	0.924057
Camellia_sinensis_newGene_8702	blue	Probable aminotransferase TAT2 OS=Arabidopsis thaliana OX=3702 GN=At5g53970 PE=2 SV=1	0.943186
Camellia_sinensis_newGene_19636	blue	Nuclear pore complex protein GP210 OS=Arabidopsis thaliana OX=3702 GN=GB210 PE=1 SV=1	0.858637
CSS0041680	blue	Oxygen-dependent coproporphyrinogen-III oxidase, chloroplastic OS=Glycine max OX=3847 GN=CPX PE=2 SV=1	0.942415
CSS0017138	blue	Peptide methionine sulfoxide reductase B3, chloroplastic OS=Oryza sativa subsp. japonica OX=39947 GN=MSRB3 PE=2 SV=1	0.964165
CSS0027125	blue	--	0.944098
CSS0030678	blue	Pre-mRNA-splicing factor ATP-dependent RNA helicase DEAH1 OS=Arabidopsis thaliana OX=3702 GN=ESP3 PE=1 SV=1	0.927188
Camellia_sinensis_newGene_31590	blue	--	0.946092
Camellia_sinensis_newGene_2858	blue	--	0.941654
CSS0009803	blue	--	0.967567
Camellia_sinensis_newGene_6855	blue	--	0.918251
CSS0019015	blue	--	0.839209
CSS0046257	blue	--	0.973181
CSS0022540	blue	Putative E3 ubiquitin-protein ligase XBAT31 OS=Arabidopsis thaliana OX=3702 GN=XBAT31 PE=2 SV=1	0.866985
CSS0037776	blue	--	0.852998
CSS0005469	blue	--	0.868442
Camellia_sinensis_newGene_10940	blue	--	0.792478
CSS0026238	blue	Mitochondrial adenine nucleotide transporter ADNT1 OS=Arabidopsis thaliana OX=3702 GN=ADNT1 PE=1 SV=1	0.917874
CSS0047139	blue	RCC1 domain-containing protein RUG3, mitochondrial OS=Arabidopsis thaliana OX=3702 GN=RUG3 PE=1 SV=1	0.979046
CSS0027289	blue	Laccase-14 OS=Arabidopsis thaliana OX=3702 GN=LAC14 PE=2 SV=1	0.812465
Camellia_sinensis_newGene_2405	blue	--	0.900136
Camellia_sinensis_newGene_17752	blue	Putative zinc finger protein At1g68190 OS=Arabidopsis thaliana OX=3702 GN=At1g68190 PE=2 SV=1	0.882892
CSS0000616	blue	Serine/arginine-rich splicing factor SR30 OS=Arabidopsis thaliana OX=3702 GN=SR30 PE=1 SV=1	0.952999
CSS0040104	blue	Serine carboxypeptidase 3 OS=Hordeum vulgare OX=4513 GN=CBP3 PE=1 SV=2	0.931765
Camellia_sinensis_newGene_14020	blue	Cell division control protein 6 homolog B OS=Arabidopsis thaliana OX=3702 GN=CDC6B PE=2 SV=1	0.91198
CSS0037774	blue	GDSL esterase/lipase At1g54790 OS=Arabidopsis thaliana OX=3702 GN=At1g54790 PE=2 SV=1	0.91832
CSS0001321	blue	Ethylene-responsive transcription factor ERF039 OS=Arabidopsis thaliana OX=3702 GN=ERF039 PE=2 SV=1	0.893746
CSS0008397	blue	Protein TPR3 OS=Oryza sativa subsp. japonica OX=39947 GN=TPR3 PE=1 SV=1	0.832846
CSS0036378	blue	--	0.893796
Camellia_sinensis_newGene_30887	blue	--	0.772938
CSS0046515	blue	Putative pentatricopeptide repeat-containing protein At3g13770, mitochondrial OS=Arabidopsis thaliana OX=3702 GN=PCMP-H85 PE=3 SV=1	0.743742
Camellia_sinensis_newGene_18623	blue	--	0.889539
CSS0019682	blue	Uncharacterized protein At5g39865 OS=Arabidopsis thaliana OX=3702 GN=At5g39865 PE=2 SV=1	0.901102
CSS0050462	blue	--	0.86897
Camellia_sinensis_newGene_21293	blue	--	0.990046
CSS0035833	blue	Peptide methionine sulfoxide reductase B3 OS=Arabidopsis thaliana OX=3702 GN=MSRB3 PE=2 SV=2	0.973936
Camellia_sinensis_newGene_21598	blue	--	0.792939
CSS0037286	blue	Transcription factor PERIANTHIA OS=Arabidopsis thaliana OX=3702 GN=PAN PE=1 SV=1	0.847731
Camellia_sinensis_newGene_12280	blue	--	0.92848
CSS0002560	blue	Triacylglycerol lipase 2 OS=Arabidopsis thaliana OX=3702 GN=LIP2 PE=2 SV=1	0.752882
CSS0017673	blue	Cell division control protein 6 homolog OS=Arabidopsis thaliana OX=3702 GN=CDC6 PE=2 SV=2	0.924745
Camellia_sinensis_newGene_12317	blue	--	0.919597
CSS0029387	blue	--	0.729662
Camellia_sinensis_newGene_11472	blue	--	0.890874
Camellia_sinensis_newGene_29944	blue	--	0.870585
Camellia_sinensis_newGene_15434	blue	--	0.816154
CSS0041861	blue	--	0.868862
CSS0045054	blue	--	0.820249
CSS0045698	blue	Acyl-CoA-binding domain-containing protein 5 OS=Oryza sativa subsp. japonica OX=39947 GN=ACBP5 PE=2 SV=1	0.897445
Camellia_sinensis_newGene_4322	blue	--	0.703446
Camellia_sinensis_newGene_14021	blue	--	0.897141
Camellia_sinensis_newGene_9195	blue	Putative inactive glutathione hydrolase 4 OS=Arabidopsis thaliana OX=3702 GN=GGT4 PE=5 SV=1	0.809141
Camellia_sinensis_newGene_11730	blue	--	0.824698
CSS0012742	blue	--	0.871123
CSS0039413	blue	Pentatricopeptide repeat-containing protein At2g13600 OS=Arabidopsis thaliana OX=3702 GN=PCMP-E76 PE=3 SV=1	0.91893
Camellia_sinensis_newGene_24202	blue	--	0.726028
Camellia_sinensis_newGene_11349	blue	Protein CYCLOPS OS=Lotus japonicus OX=34305 GN=IPD3 PE=1 SV=1	0.847511
Camellia_sinensis_newGene_13005	blue	--	0.764487
CSS0012072	blue	Pentatricopeptide repeat-containing protein At4g01400, mitochondrial OS=Arabidopsis thaliana OX=3702 GN=At4g01400 PE=2 SV=2	0.949119
CSS0019448	blue	(13S,14R)-1,13-dihydroxy-N-methylcanadine 13-O-acetyltransferase AT1 OS=Papaver somniferum OX=3469 GN=AT1 PE=1 SV=1	0.919591
CSS0045372	blue	--	0.860192
Camellia_sinensis_newGene_11822	blue	--	0.782226
Camellia_sinensis_newGene_14492	blue	--	0.773811
CSS0008964	blue	--	0.828684
CSS0048445	blue	Kinesin-like protein KIN-7C, mitochondrial OS=Arabidopsis thaliana OX=3702 GN=KIN7C PE=1 SV=1	0.711557
CSS0036086	blue	Formin-like protein 3 OS=Oryza sativa subsp. japonica OX=39947 GN=FH3 PE=2 SV=2	0.827008
CSS0032017	blue	--	0.958418
CSS0008800	blue	Pentatricopeptide repeat-containing protein At1g53600, mitochondrial OS=Arabidopsis thaliana OX=3702 GN=PCMP-E63 PE=2 SV=2	0.911674
CSS0044978	blue	LanC-like protein GCL2 OS=Arabidopsis thaliana OX=3702 GN=GCL2 PE=2 SV=1	0.891066
Camellia_sinensis_newGene_19211	blue	--	0.812702
Camellia_sinensis_newGene_6490	blue	Boron transporter 1 OS=Arabidopsis thaliana OX=3702 GN=BOR1 PE=1 SV=1	0.856843
CSS0030909	blue	--	0.743583
CSS0008488	blue	Casparian strip membrane protein 3 OS=Vitis vinifera OX=29760 GN=VIT_14s0108g01050 PE=3 SV=1	0.729256
CSS0022672	blue	Structural maintenance of chromosomes protein 2-2 OS=Arabidopsis thaliana OX=3702 GN=SMC2-2 PE=2 SV=1	0.927192
CSS0036482	blue	26S proteasome non-ATPase regulatory subunit 2 homolog A OS=Arabidopsis thaliana OX=3702 GN=RPN1A PE=1 SV=2	0.973012
Camellia_sinensis_newGene_11215	blue	--	0.708586
CSS0042294	blue	UDP-glycosyltransferase 76B1 OS=Arabidopsis thaliana OX=3702 GN=UGT76B1 PE=2 SV=1	0.967515
CSS0032847	blue	Pentatricopeptide repeat-containing protein At1g71460, chloroplastic OS=Arabidopsis thaliana OX=3702 GN=PCMP-A3 PE=2 SV=1	0.880346
CSS0011165	blue	--	0.84211
CSS0038681	blue	CASP-like protein 4B1 OS=Arabidopsis lyrata subsp. lyrata OX=81972 GN=ARALYDRAFT_321547 PE=3 SV=1	0.912357
Camellia_sinensis_newGene_21292	blue	--	0.81905
Camellia_sinensis_newGene_9119	blue	--	0.98451
Camellia_sinensis_newGene_9079	blue	--	0.764445
CSS0045172	blue	Protein TOPLESS OS=Arabidopsis thaliana OX=3702 GN=TPL PE=1 SV=1	0.962567
CSS0038843	blue	Pentatricopeptide repeat-containing protein At4g33170 OS=Arabidopsis thaliana OX=3702 GN=PCMP-H53 PE=3 SV=1	0.872796
Camellia_sinensis_newGene_6658	blue	26S proteasome non-ATPase regulatory subunit 2 homolog A OS=Arabidopsis thaliana OX=3702 GN=RPN1A PE=1 SV=2	0.926896
CSS0018058	blue	Xyloglucan endotransglucosylase/hydrolase protein 22 OS=Arabidopsis thaliana OX=3702 GN=XTH22 PE=1 SV=1	0.758986
CSS0002352	blue	Chaperone protein dnaJ C76, chloroplastic OS=Arabidopsis thaliana OX=3702 GN=DJC76 PE=2 SV=1	0.836068
CSS0030143	blue	5'-adenylylsulfate reductase 1, chloroplastic OS=Arabidopsis thaliana OX=3702 GN=APR1 PE=1 SV=2	0.939851
CSS0031248	blue	Glutathione S-transferase F12 OS=Arabidopsis thaliana OX=3702 GN=GSTF12 PE=1 SV=1	0.874086
CSS0036778	blue	Pentatricopeptide repeat-containing protein At5g43790 OS=Arabidopsis thaliana OX=3702 GN=PCMP-E30 PE=2 SV=1	0.956241
Camellia_sinensis_newGene_31770	blue	--	0.78357
Camellia_sinensis_newGene_7202	blue	ABC transporter A family member 12 OS=Arabidopsis thaliana OX=3702 GN=ABCA12 PE=3 SV=1	0.764133
CSS0005675	blue	Early nodulin-like protein 2 OS=Arabidopsis thaliana OX=3702 GN=At4g27520 PE=1 SV=1	0.856409
CSS0030514	blue	Transcription factor MYB1 OS=Actinidia chinensis var. chinensis OX=1590841 GN=MYB1 PE=2 SV=1	0.891532
Camellia_sinensis_newGene_13337	blue	--	0.915928
Camellia_sinensis_newGene_18242	blue	--	0.986593
CSS0041307	blue	Metallothionein-like protein 1 OS=Erythranthe guttata OX=4155 PE=3 SV=1	0.979026
CSS0028007	blue	5'-adenylylsulfate reductase 1, chloroplastic OS=Arabidopsis thaliana OX=3702 GN=APR1 PE=1 SV=2	0.923813
CSS0047980	blue	--	0.935368
CSS0025664	blue	Glutathione S-transferase L3 OS=Arabidopsis thaliana OX=3702 GN=GSTL3 PE=2 SV=1	0.805014
CSS0004101	blue	Probable UDP-3-O-acyl-N-acetylglucosamine deacetylase 1, mitochondrial OS=Arabidopsis thaliana OX=3702 GN=LPXC1 PE=1 SV=2	0.847316
CSS0043351	blue	--	0.842941
Camellia_sinensis_newGene_30387	blue	--	0.928548
Camellia_sinensis_newGene_20904	blue	Acetolactate synthase small subunit 1, chloroplastic OS=Nicotiana plumbaginifolia OX=4092 PE=2 SV=1	0.843903
CSS0037361	blue	Probable xyloglucan endotransglucosylase/hydrolase protein 23 OS=Arabidopsis thaliana OX=3702 GN=XTH23 PE=2 SV=1	0.976451
CSS0022384	blue	Pentatricopeptide repeat-containing protein At3g21470 OS=Arabidopsis thaliana OX=3702 GN=PCMP-E29 PE=2 SV=1	0.912854
Camellia_sinensis_newGene_29585	blue	Transcription factor bHLH78 OS=Arabidopsis thaliana OX=3702 GN=BHLH78 PE=1 SV=1	0.846349
Camellia_sinensis_newGene_15967	blue	--	0.802571
CSS0041825	blue	Endo-1,4-beta-xylanase 5 OS=Arabidopsis thaliana OX=3702 GN=XYN5 PE=3 SV=1	0.910057
CSS0004679	blue	--	0.924318
CSS0031387	blue	Probable xyloglucan endotransglucosylase/hydrolase protein 23 OS=Arabidopsis thaliana OX=3702 GN=XTH23 PE=2 SV=1	0.971484
CSS0029905	blue	Pentatricopeptide repeat-containing protein At5g04780, mitochondrial OS=Arabidopsis thaliana OX=3702 GN=PCMP-H16 PE=2 SV=2	0.943031
CSS0046649	blue	--	0.927727
CSS0001308	blue	L-ascorbate oxidase OS=Nicotiana tabacum OX=4097 GN=AAO PE=2 SV=1	0.976102
CSS0032287	blue	15.7 kDa heat shock protein, peroxisomal OS=Arabidopsis thaliana OX=3702 GN=HSP15.7 PE=2 SV=1	0.928279
Camellia_sinensis_newGene_16836	blue	Cellulose synthase-like protein D4 OS=Oryza sativa subsp. japonica OX=39947 GN=CSLD4 PE=2 SV=1	0.907639
CSS0030519	blue	Small heat shock protein, chloroplastic OS=Pisum sativum OX=3888 GN=HSP21 PE=2 SV=1	0.855228
CSS0018247	blue	Protein PHLOEM PROTEIN 2-LIKE A1 OS=Arabidopsis thaliana OX=3702 GN=PP2A1 PE=2 SV=1	0.863785
CSS0008145	blue	Pentatricopeptide repeat-containing protein At2g29760, chloroplastic OS=Arabidopsis thaliana OX=3702 GN=PCMP-H33 PE=2 SV=1	0.931828
Camellia_sinensis_newGene_13400	blue	--	0.958188
Camellia_sinensis_newGene_5525	blue	--	0.851757
CSS0001038	blue	Probable inactive purple acid phosphatase 27 OS=Arabidopsis thaliana OX=3702 GN=PAP27 PE=2 SV=1	0.802467
CSS0014647	blue	ADP-ribosylation factor-like protein 8a OS=Arabidopsis thaliana OX=3702 GN=ARL8A PE=2 SV=1	0.884842
CSS0012454	blue	Elongation factor 2 OS=Arabidopsis thaliana OX=3702 GN=LOS1 PE=1 SV=1	0.973393
CSS0015343	blue	Tyrosine--tRNA ligase 1, cytoplasmic OS=Arabidopsis thaliana OX=3702 GN=At2g33840 PE=2 SV=1	0.948074
CSS0018755	blue	Zinc finger protein CONSTANS-LIKE 9 OS=Arabidopsis thaliana OX=3702 GN=COL9 PE=1 SV=1	0.821625
Camellia_sinensis_newGene_26814	blue	--	0.717456
CSS0008293	blue	Ion channel CASTOR OS=Lotus japonicus OX=34305 GN=CASTOR PE=1 SV=1	0.773079
CSS0022213	blue	--	0.853496
CSS0049162	blue	L-aspartate oxidase, chloroplastic OS=Arabidopsis thaliana OX=3702 GN=AO PE=1 SV=1	0.922753
CSS0018841	blue	Caffeoylshikimate esterase OS=Arabidopsis thaliana OX=3702 GN=CSE PE=1 SV=1	0.70575
Camellia_sinensis_newGene_6864	blue	Endoribonuclease Dicer homolog 3 OS=Arabidopsis thaliana OX=3702 GN=DCL3 PE=1 SV=2	0.849914
CSS0031109	blue	--	0.91624
CSS0035105	blue	Putative MO25-like protein At5g47540 OS=Arabidopsis thaliana OX=3702 GN=At5g47540 PE=2 SV=1	0.951161
Camellia_sinensis_newGene_25108	blue	--	0.943724
CSS0049130	blue	Serine decarboxylase OS=Arabidopsis thaliana OX=3702 GN=SDC PE=1 SV=1	0.841377
CSS0022858	blue	DNA mismatch repair protein MSH1, mitochondrial OS=Arabidopsis thaliana OX=3702 GN=MSH1 PE=1 SV=1	0.848383
Camellia_sinensis_newGene_571	blue	--	0.943618
CSS0000521	blue	Calcium-binding protein KRP1 OS=Arabidopsis thaliana OX=3702 GN=KRP1 PE=2 SV=1	0.879896
Camellia_sinensis_newGene_12068	blue	Equilibrative nucleotide transporter 3 OS=Arabidopsis thaliana OX=3702 GN=ENT3 PE=1 SV=1	0.767264
CSS0033320	blue	Thioredoxin domain-containing protein 9 homolog OS=Arabidopsis thaliana OX=3702 GN=At2g18990 PE=2 SV=1	0.86605
CSS0025097	blue	Gamma-glutamylcyclotransferase 2-2 OS=Arabidopsis thaliana OX=3702 GN=GGCT2;2 PE=1 SV=1	0.96693
Camellia_sinensis_newGene_30928	blue	--	0.886508
Camellia_sinensis_newGene_30476	blue	DNA mismatch repair protein MLH3 OS=Arabidopsis thaliana OX=3702 GN=MLH3 PE=2 SV=2	0.782342
CSS0045205	blue	Probable cinnamyl alcohol dehydrogenase 1 OS=Arabidopsis thaliana OX=3702 GN=CAD1 PE=2 SV=1	0.815589
CSS0034920	blue	--	0.740283
CSS0040330	blue	Uncharacterized protein OsI_027940 OS=Oryza sativa subsp. indica OX=39946 GN=OsI_027940 PE=1 SV=2	0.96372
CSS0005985	blue	--	0.92634
Camellia_sinensis_newGene_23818	blue	--	0.949562
Camellia_sinensis_newGene_20723	blue	--	0.828557
CSS0042364	blue	Uncharacterized protein OsI_027940 OS=Oryza sativa subsp. indica OX=39946 GN=OsI_027940 PE=1 SV=2	0.958458
CSS0014807	blue	RHOMBOID-like protein 8 OS=Arabidopsis thaliana OX=3702 GN=KOM PE=2 SV=1	0.833649
Camellia_sinensis_newGene_9515	blue	--	0.905398
CSS0040302	blue	Aldehyde dehydrogenase family 3 member H1 OS=Arabidopsis thaliana OX=3702 GN=ALDH3H1 PE=1 SV=2	0.865946
CSS0001684	blue	Putative alpha-xylosidase 2 OS=Arabidopsis thaliana OX=3702 GN=XYL2 PE=5 SV=1	0.749037
CSS0024472	blue	17.9 kDa class II heat shock protein OS=Glycine max OX=3847 GN=HSP17.9-D PE=3 SV=1	0.972096
CSS0009605	blue	Protein cornichon homolog 1 OS=Arabidopsis thaliana OX=3702 GN=At3g12180 PE=2 SV=1	0.888881
CSS0021472	blue	Pentatricopeptide repeat-containing protein At2g02980, chloroplastic OS=Arabidopsis thaliana OX=3702 GN=PCMP-H26 PE=2 SV=2	0.872634
CSS0026494	blue	--	0.734738
CSS0030321	blue	Sugar transporter ERD6-like 16 OS=Arabidopsis thaliana OX=3702 GN=At5g18840 PE=2 SV=2	0.791423
Camellia_sinensis_newGene_12376	blue	--	0.791286
Camellia_sinensis_newGene_32002	blue	WAT1-related protein At3g56620 OS=Arabidopsis thaliana OX=3702 GN=At3g56620 PE=2 SV=1	0.868871
Camellia_sinensis_newGene_31228	blue	--	0.712137
CSS0031576	blue	--	0.839804
Camellia_sinensis_newGene_2139	blue	ATP phosphoribosyltransferase 1, chloroplastic OS=Arabidopsis thaliana OX=3702 GN=HISN1A PE=1 SV=1	0.861303
CSS0033348	blue	--	0.921262
CSS0039156	blue	--	0.760946
CSS0002739	blue	--	0.953748
CSS0025692	blue	F-box protein At5g07610 OS=Arabidopsis thaliana OX=3702 GN=At5g07610 PE=2 SV=1	0.725003
CSS0030318	blue	--	0.733902
CSS0015097	blue	Pentatricopeptide repeat-containing protein At1g33350 OS=Arabidopsis thaliana OX=3702 GN=PCMP-E57 PE=2 SV=1	0.863965
CSS0022452	blue	Probable receptor-like protein kinase At1g80640 OS=Arabidopsis thaliana OX=3702 GN=At1g80640 PE=2 SV=1	0.943751
CSS0010054	blue	Nuclear poly(A) polymerase 1 OS=Arabidopsis thaliana OX=3702 GN=PAPS1 PE=1 SV=1	0.719505
CSS0029342	blue	Peptide deformylase 1B, chloroplastic OS=Solanum lycopersicum OX=4081 GN=PDF1B PE=2 SV=1	0.880619
CSS0024590	blue	--	0.929321
CSS0035662	blue	Cell division control protein 6 homolog B OS=Arabidopsis thaliana OX=3702 GN=CDC6B PE=2 SV=1	0.874825
Camellia_sinensis_newGene_7059	blue	--	0.806787
CSS0022156	blue	--	0.890866
CSS0013851	blue	Peroxidase 20 OS=Arabidopsis thaliana OX=3702 GN=PER20 PE=2 SV=1	0.971392
CSS0017736	blue	Abscisic acid receptor PYL4 OS=Arabidopsis thaliana OX=3702 GN=PYL4 PE=1 SV=1	0.823283
CSS0024334	blue	Callose synthase 10 OS=Arabidopsis thaliana OX=3702 GN=CALS10 PE=2 SV=5	0.967831
CSS0005275	blue	Protein RESPONSE TO LOW SULFUR 3 OS=Arabidopsis thaliana OX=3702 GN=LSU3 PE=4 SV=1	0.892512
CSS0038693	blue	Phosphoenolpyruvate/phosphate translocator 2, chloroplastic OS=Oryza sativa subsp. japonica OX=39947 GN=PPT2 PE=2 SV=1	0.953077
Camellia_sinensis_newGene_17616	blue	--	0.855396
CSS0019058	blue	--	0.834493
Camellia_sinensis_newGene_20212	blue	Protein DEFECTIVE IN EXINE FORMATION 1 OS=Arabidopsis thaliana OX=3702 GN=DEX1 PE=2 SV=1	0.931521
CSS0049961	blue	Putative phytosulfokines 6 OS=Arabidopsis thaliana OX=3702 GN=PSK6 PE=2 SV=2	0.922545
CSS0038913	blue	Actin-related protein 4 OS=Arabidopsis thaliana OX=3702 GN=ARP4 PE=1 SV=1	0.754945
CSS0011221	blue	--	0.944617
CSS0004774	blue	Clavaminate synthase-like protein At3g21360 OS=Arabidopsis thaliana OX=3702 GN=At3g21360 PE=1 SV=1	0.957262
CSS0036405	blue	CASP-like protein 4B1 OS=Arabidopsis lyrata subsp. lyrata OX=81972 GN=ARALYDRAFT_321547 PE=3 SV=1	0.933545
Camellia_sinensis_newGene_16704	blue	Myosin-8 OS=Arabidopsis thaliana OX=3702 GN=XI-B PE=3 SV=1	0.921469
CSS0028392	blue	Protein PLASTID REDOX INSENSITIVE 2, chloroplastic OS=Arabidopsis thaliana OX=3702 GN=PRIN2 PE=1 SV=1	0.701334
CSS0040478	blue	Putative protease Do-like 14 OS=Arabidopsis thaliana OX=3702 GN=DEGP14 PE=3 SV=2	0.780898
CSS0021183	blue	Pentatricopeptide repeat-containing protein At4g14820 OS=Arabidopsis thaliana OX=3702 GN=PCMP-H3 PE=2 SV=1	0.97336
CSS0038630	blue	Uncharacterized oxidoreductase At4g09670 OS=Arabidopsis thaliana OX=3702 GN=At4g09670 PE=1 SV=1	0.898737
Camellia_sinensis_newGene_9703	blue	--	0.734963
CSS0048267	blue	Pentatricopeptide repeat-containing protein At5g62370 OS=Arabidopsis thaliana OX=3702 GN=At5g62370 PE=2 SV=1	0.927819
Camellia_sinensis_newGene_12287	blue	K(+) efflux antiporter 2, chloroplastic OS=Arabidopsis thaliana OX=3702 GN=KEA2 PE=1 SV=2	0.791303
Camellia_sinensis_newGene_21838	blue	--	0.835399
Camellia_sinensis_newGene_1422	blue	--	0.732363
Camellia_sinensis_newGene_8145	blue	DNA mismatch repair protein MLH3 OS=Arabidopsis thaliana OX=3702 GN=MLH3 PE=2 SV=2	0.850388
CSS0001621	blue	Phosphatidylinositol 4-phosphate 5-kinase 10 OS=Arabidopsis thaliana OX=3702 GN=PIP5K10 PE=2 SV=2	0.93737
CSS0032202	blue	--	0.856137
Camellia_sinensis_newGene_30686	blue	--	0.830802
CSS0046235	blue	Putative pentatricopeptide repeat-containing protein At3g25970 OS=Arabidopsis thaliana OX=3702 GN=PCMP-E46 PE=3 SV=2	0.963501
Camellia_sinensis_newGene_16407	blue	AP-2 complex subunit mu OS=Arabidopsis thaliana OX=3702 GN=AP2M PE=1 SV=1	0.880143
Camellia_sinensis_newGene_19769	blue	E3 ubiquitin-protein ligase RMA1H1 OS=Capsicum annuum OX=4072 GN=RMA1H1 PE=1 SV=1	0.752182
CSS0034745	blue	--	0.952549
Camellia_sinensis_newGene_22850	blue	--	0.856696
CSS0017205	blue	Hexokinase-3 OS=Arabidopsis thaliana OX=3702 GN=At1g50460 PE=1 SV=1	0.874949
CSS0026266	blue	Phenylcoumaran benzylic ether reductase Betv6 OS=Betula pendula OX=3505 GN=BETV6 PE=1 SV=1	0.911857
CSS0010298	blue	--	0.906341
CSS0003172	blue	--	0.831361
Camellia_sinensis_newGene_31833	blue	26S proteasome non-ATPase regulatory subunit 2 homolog A OS=Arabidopsis thaliana OX=3702 GN=RPN1A PE=1 SV=2	0.906503
Camellia_sinensis_newGene_20740	blue	NADPH:adrenodoxin oxidoreductase, mitochondrial OS=Arabidopsis thaliana OX=3702 GN=MFDR PE=1 SV=1	0.928758
CSS0025526	blue	--	0.857358
Camellia_sinensis_newGene_4682	blue	--	0.853474
CSS0030339	blue	--	0.977936
CSS0013816	blue	--	0.808285
Camellia_sinensis_newGene_21264	blue	--	0.701118
CSS0010205	blue	Calcium-binding protein PBP1 OS=Arabidopsis thaliana OX=3702 GN=PBP1 PE=1 SV=1	0.954204
Camellia_sinensis_newGene_23619	blue	--	0.771181
CSS0019315	blue	Pentatricopeptide repeat-containing protein At5g56310 OS=Arabidopsis thaliana OX=3702 GN=PCMP-E13 PE=2 SV=1	0.855953
CSS0030684	blue	Alpha-glucan phosphorylase 2, cytosolic OS=Arabidopsis thaliana OX=3702 GN=PHS2 PE=1 SV=1	0.822155
Camellia_sinensis_newGene_27095	blue	--	0.864694
Camellia_sinensis_newGene_13833	blue	--	0.873202
CSS0041121	blue	--	0.980517
CSS0008358	blue	Gibberellin 2-beta-dioxygenase 8 OS=Arabidopsis thaliana OX=3702 GN=GA2OX8 PE=1 SV=2	0.806977
CSS0029998	blue	--	0.917171
Camellia_sinensis_newGene_31303	blue	--	0.727369
CSS0035442	blue	Transcription factor GTE6 OS=Arabidopsis thaliana OX=3702 GN=GTE6 PE=2 SV=1	0.982133
Camellia_sinensis_newGene_10876	blue	--	0.904483
CSS0038730	blue	--	0.752171
CSS0040056	blue	Elongation factor 2 OS=Arabidopsis thaliana OX=3702 GN=LOS1 PE=1 SV=1	0.94159
CSS0001187	blue	DUF724 domain-containing protein 6 OS=Arabidopsis thaliana OX=3702 GN=DUF6 PE=2 SV=1	0.906728
CSS0034431	blue	Pentatricopeptide repeat-containing protein At5g14080 OS=Arabidopsis thaliana OX=3702 GN=At5g14080 PE=2 SV=2	0.945627
Camellia_sinensis_newGene_32056	blue	--	0.796012
CSS0030670	blue	Pentatricopeptide repeat-containing protein At3g56030, mitochondrial OS=Arabidopsis thaliana OX=3702 GN=At3g56030 PE=1 SV=2	0.893883
CSS0003109	blue	Pentatricopeptide repeat-containing protein At5g24830 OS=Arabidopsis thaliana OX=3702 GN=At5g24830 PE=2 SV=1	0.705245
CSS0040464	blue	F-box protein PP2-B15 OS=Arabidopsis thaliana OX=3702 GN=PP2B15 PE=2 SV=2	0.791244
Camellia_sinensis_newGene_9546	blue	--	0.836134
CSS0036168	blue	Pentatricopeptide repeat-containing protein At3g09060 OS=Arabidopsis thaliana OX=3702 GN=At3g09060 PE=2 SV=1	0.970279
Camellia_sinensis_newGene_25331	blue	--	0.82265
Camellia_sinensis_newGene_23179	blue	--	0.910807
Camellia_sinensis_newGene_22176	blue	--	0.860679
CSS0047802	blue	Serine/arginine-rich splicing factor SR30 OS=Arabidopsis thaliana OX=3702 GN=SR30 PE=1 SV=1	0.96035
CSS0018547	blue	PLASMODESMATA CALLOSE-BINDING PROTEIN 5 OS=Arabidopsis thaliana OX=3702 GN=PDCB5 PE=2 SV=2	0.901189
Camellia_sinensis_newGene_11088	blue	--	0.841619
CSS0046905	blue	--	0.766114
CSS0011987	blue	(13S,14R)-1,13-dihydroxy-N-methylcanadine 13-O-acetyltransferase AT1 OS=Papaver somniferum OX=3469 GN=AT1 PE=1 SV=1	0.943938
Camellia_sinensis_newGene_17786	blue	--	0.912103
CSS0006741	blue	Peroxidase 20 OS=Arabidopsis thaliana OX=3702 GN=PER20 PE=2 SV=1	0.984732
CSS0043529	blue	Replication factor C subunit 3 OS=Oryza sativa subsp. japonica OX=39947 GN=RFC3 PE=2 SV=1	0.78236
Camellia_sinensis_newGene_21822	blue	--	0.77153
CSS0023831	blue	Topless-related protein 3 OS=Arabidopsis thaliana OX=3702 GN=TPR3 PE=1 SV=1	0.76797
CSS0043311	blue	Clavaminate synthase-like protein At3g21360 OS=Arabidopsis thaliana OX=3702 GN=At3g21360 PE=1 SV=1	0.922458
CSS0006957	blue	--	0.77717
CSS0033229	blue	--	0.755887
CSS0005348	blue	Glucan endo-1,3-beta-glucosidase 12 OS=Arabidopsis thaliana OX=3702 GN=At4g29360 PE=2 SV=1	0.889099
CSS0005131	blue	--	0.843347
Camellia_sinensis_newGene_254	blue	--	0.820853
CSS0027901	blue	Two-component response regulator-like APRR1 OS=Arabidopsis thaliana OX=3702 GN=APRR1 PE=1 SV=1	0.97596
CSS0038815	blue	Adenine phosphoribosyltransferase 3 OS=Arabidopsis thaliana OX=3702 GN=APT3 PE=1 SV=1	0.809346
Camellia_sinensis_newGene_16573	blue	--	0.806735
Camellia_sinensis_newGene_22842	blue	Non-structural maintenance of chromosomes element 4 homolog B OS=Arabidopsis thaliana OX=3702 GN=NSE4B PE=2 SV=1	0.919203
CSS0022467	blue	--	0.957729
Camellia_sinensis_newGene_17236	blue	--	0.759248
CSS0039340	blue	Adenine phosphoribosyltransferase 5 OS=Arabidopsis thaliana OX=3702 GN=APT5 PE=1 SV=1	0.966578
Camellia_sinensis_newGene_8711	blue	Tryptophan aminotransferase-related protein 2 OS=Arabidopsis thaliana OX=3702 GN=TAR2 PE=2 SV=1	0.811229
CSS0043874	blue	Zinc transporter 4, chloroplastic OS=Arabidopsis thaliana OX=3702 GN=ZIP4 PE=2 SV=1	0.742958
CSS0040852	blue	26.5 kDa heat shock protein, mitochondrial OS=Arabidopsis thaliana OX=3702 GN=HSP26.5 PE=2 SV=1	0.838793
CSS0031565	blue	Aspartate aminotransferase, mitochondrial OS=Arabidopsis thaliana OX=3702 GN=ASP1 PE=1 SV=1	0.954845
CSS0035590	blue	--	0.896002
Camellia_sinensis_newGene_11633	blue	--	0.826423
Camellia_sinensis_newGene_23102	blue	--	0.902031
Camellia_sinensis_newGene_2278	blue	--	0.83704
Camellia_sinensis_newGene_20554	blue	--	0.81163
CSS0001917	blue	--	0.925827
CSS0037029	blue	Peptide methionine sulfoxide reductase B5 OS=Oryza sativa subsp. japonica OX=39947 GN=MSRB5 PE=2 SV=1	0.938942
Camellia_sinensis_newGene_227	blue	Homeobox-DDT domain protein RLT1 OS=Arabidopsis thaliana OX=3702 GN=RLT1 PE=1 SV=1	0.784929
Camellia_sinensis_newGene_18636	blue	--	0.909385
Camellia_sinensis_newGene_5364	blue	--	0.775765
CSS0028767	blue	U1 small nuclear ribonucleoprotein C OS=Vitis vinifera OX=29760 GN=VIT_07s0104g01170 PE=3 SV=1	0.724123
Camellia_sinensis_newGene_2938	blue	Boron transporter 1 OS=Arabidopsis thaliana OX=3702 GN=BOR1 PE=1 SV=1	0.867528
Camellia_sinensis_newGene_15814	blue	AP-1 complex subunit gamma-2 OS=Arabidopsis thaliana OX=3702 GN=At1g60070 PE=1 SV=2	0.894782
Camellia_sinensis_newGene_30507	blue	--	0.958099
CSS0046018	blue	Pentatricopeptide repeat-containing protein At2g44880 OS=Arabidopsis thaliana OX=3702 GN=PCMP-E9 PE=2 SV=2	0.894215
CSS0027180	blue	Probable prefoldin subunit 3 OS=Arabidopsis thaliana OX=3702 GN=At5g49510 PE=1 SV=1	0.847985
Camellia_sinensis_newGene_10750	blue	Probable E3 ubiquitin-protein ligase RHC1A OS=Arabidopsis thaliana OX=3702 GN=RHC1A PE=2 SV=1	0.908759
CSS0015538	blue	Ubiquitin-conjugating enzyme E2 27 OS=Arabidopsis thaliana OX=3702 GN=UBC27 PE=2 SV=1	0.766649
CSS0019211	blue	--	0.705853
CSS0008702	blue	Peptidyl-prolyl cis-trans isomerase CYP40 OS=Arabidopsis thaliana OX=3702 GN=CYP40 PE=2 SV=1	0.772638
Camellia_sinensis_newGene_32316	blue	--	0.769367
CSS0002611	blue	Putative pentatricopeptide repeat-containing protein At3g11460, mitochondrial OS=Arabidopsis thaliana OX=3702 GN=PCMP-H52 PE=1 SV=1	0.933309
CSS0039151	blue	Calcium-binding protein KRP1 OS=Arabidopsis thaliana OX=3702 GN=KRP1 PE=2 SV=1	0.899038
CSS0045613	blue	--	0.934263
Camellia_sinensis_newGene_4888	blue	--	0.905464
CSS0046964	blue	Heterogeneous nuclear ribonucleoprotein Q OS=Arabidopsis thaliana OX=3702 GN=LIF2 PE=1 SV=1	0.970078
Camellia_sinensis_newGene_21983	blue	Acetolactate synthase small subunit 1, chloroplastic OS=Nicotiana plumbaginifolia OX=4092 PE=2 SV=1	0.900417
CSS0050329	blue	Pentatricopeptide repeat-containing protein At3g18970 OS=Arabidopsis thaliana OX=3702 GN=PCMP-E93 PE=2 SV=1	0.922652
CSS0009415	blue	--	0.830335
CSS0040112	blue	--	0.707272
Camellia_sinensis_newGene_14908	blue	Beta-glucosidase 27 OS=Oryza sativa subsp. japonica OX=39947 GN=BGLU27 PE=2 SV=1	0.814369
CSS0045332	blue	Probable UDP-3-O-acylglucosamine N-acyltransferase 2, mitochondrial OS=Arabidopsis thaliana OX=3702 GN=LPXD2 PE=3 SV=1	0.712966
Camellia_sinensis_newGene_27075	blue	Cullin-3B OS=Arabidopsis thaliana OX=3702 GN=CUL3B PE=1 SV=1	0.978085
Camellia_sinensis_newGene_13492	blue	--	0.94269
CSS0049509	blue	Chromatin remodeling protein EBS OS=Arabidopsis thaliana OX=3702 GN=EBS PE=1 SV=1	0.941402
CSS0040960	blue	Callose synthase 10 OS=Arabidopsis thaliana OX=3702 GN=CALS10 PE=2 SV=5	0.927202
CSS0049664	blue	Serine/arginine-rich splicing factor RSZ21 OS=Oryza sativa subsp. japonica OX=39947 GN=RSZP21 PE=2 SV=1	0.975497
Camellia_sinensis_newGene_9257	blue	--	0.762184
Camellia_sinensis_newGene_26475	blue	--	0.90773
CSS0005856	blue	Probable sugar phosphate/phosphate translocator At3g11320 OS=Arabidopsis thaliana OX=3702 GN=At3g11320 PE=2 SV=1	0.767085
CSS0032627	blue	Serine/arginine-rich splicing factor SR45a OS=Arabidopsis thaliana OX=3702 GN=SR45A PE=1 SV=1	0.980028
Camellia_sinensis_newGene_8651	blue	Alpha-N-acetylglucosaminidase OS=Arabidopsis thaliana OX=3702 GN=NAGLU PE=2 SV=1	0.845675
Camellia_sinensis_newGene_26927	blue	TATA-binding protein-associated factor BTAF1 OS=Arabidopsis thaliana OX=3702 GN=BTAF1 PE=1 SV=1	0.71737
CSS0038689	blue	--	0.753285
Camellia_sinensis_newGene_21773	blue	--	0.747735
CSS0030330	blue	Phosphoenolpyruvate carboxykinase (ATP) 1 OS=Arabidopsis thaliana OX=3702 GN=PCK1 PE=1 SV=1	0.972426
Camellia_sinensis_newGene_10436	blue	--	0.920456
CSS0036072	blue	18.5 kDa class I heat shock protein OS=Glycine max OX=3847 GN=HSP18.5-C PE=3 SV=1	0.764146
Camellia_sinensis_newGene_3014	blue	--	0.720719
CSS0009807	blue	40S ribosomal protein S3-3 OS=Arabidopsis thaliana OX=3702 GN=RPS3C PE=1 SV=1	0.961372
Camellia_sinensis_newGene_6515	blue	--	0.82118
CSS0037890	blue	--	0.737277
CSS0049533	blue	E3 ubiquitin-protein ligase RGLG2 OS=Arabidopsis thaliana OX=3702 GN=RGLG2 PE=1 SV=1	0.96519
CSS0001463	blue	Gamma-glutamylcyclotransferase 2-2 OS=Arabidopsis thaliana OX=3702 GN=GGCT2;2 PE=1 SV=1	0.9619
CSS0040416	blue	Protein TPR3 OS=Oryza sativa subsp. japonica OX=39947 GN=TPR3 PE=1 SV=1	0.823519
CSS0037686	blue	Elicitor-responsive protein 3 OS=Oryza sativa subsp. indica OX=39946 GN=ERG3 PE=2 SV=1	0.81132
Camellia_sinensis_newGene_32410	blue	--	0.881852
CSS0045199	blue	Phosphatase IMPL1, chloroplastic OS=Arabidopsis thaliana OX=3702 GN=IMPL1 PE=1 SV=2	0.932705
CSS0016023	blue	--	0.801541
CSS0003576	blue	--	0.744396
CSS0046316	blue	Probable 2-oxoglutarate-dependent dioxygenase At5g05600 OS=Arabidopsis thaliana OX=3702 GN=At5g05600 PE=2 SV=1	0.901381
CSS0016990	blue	Pentatricopeptide repeat-containing protein At3g57430, chloroplastic OS=Arabidopsis thaliana OX=3702 GN=PCMP-H81 PE=2 SV=2	0.946392
CSS0000274	blue	Arginine--tRNA ligase, cytoplasmic OS=Arabidopsis thaliana OX=3702 GN=At1g66530 PE=1 SV=1	0.900303
Camellia_sinensis_newGene_2035	blue	DExH-box ATP-dependent RNA helicase DExH16, mitochondrial OS=Arabidopsis thaliana OX=3702 GN=SUV3 PE=1 SV=1	0.744003
CSS0023799	blue	Splicing factor U2af small subunit A OS=Arabidopsis thaliana OX=3702 GN=U2AF35A PE=1 SV=1	0.996642
Camellia_sinensis_newGene_25116	blue	Cytochrome P450 734A1 OS=Arabidopsis thaliana OX=3702 GN=CYP734A1 PE=2 SV=1	0.775231
CSS0020593	blue	--	0.779866
CSS0033078	blue	Probable E3 ubiquitin-protein ligase RZFP34 OS=Oryza sativa subsp. japonica OX=39947 GN=RZFP34 PE=2 SV=1	0.779011
Camellia_sinensis_newGene_32545	blue	--	0.904557
Camellia_sinensis_newGene_24187	blue	--	0.781139
CSS0021014	blue	S-adenosylmethionine carrier 1, chloroplastic/mitochondrial OS=Arabidopsis thaliana OX=3702 GN=SAMC1 PE=1 SV=1	0.918452
CSS0016514	blue	Small heat shock protein, chloroplastic OS=Oxybasis rubra OX=3560 GN=HSP23 PE=2 SV=1	0.931873
Camellia_sinensis_newGene_10381	blue	Probable 2-oxoglutarate-dependent dioxygenase At5g05600 OS=Arabidopsis thaliana OX=3702 GN=At5g05600 PE=2 SV=1	0.734108
CSS0013129	blue	Snakin-2 OS=Solanum tuberosum OX=4113 GN=SN2 PE=1 SV=1	0.928158
CSS0032425	blue	--	0.901879
Camellia_sinensis_newGene_27273	blue	--	0.943274
CSS0030853	blue	Protein DMR6-LIKE OXYGENASE 2 OS=Arabidopsis thaliana OX=3702 GN=DLO2 PE=2 SV=1	0.79604
CSS0008589	blue	Vesicle-associated protein 2-2 OS=Arabidopsis thaliana OX=3702 GN=PVA22 PE=1 SV=1	0.923039
CSS0011847	blue	Peptide methionine sulfoxide reductase A5 OS=Arabidopsis thaliana OX=3702 GN=MSRA5 PE=2 SV=1	0.826218
Camellia_sinensis_newGene_24094	blue	Probable aminotransferase TAT2 OS=Arabidopsis thaliana OX=3702 GN=At5g53970 PE=2 SV=1	0.929454
CSS0033441	blue	--	0.978523
Camellia_sinensis_newGene_23457	blue	--	0.882579
CSS0006343	blue	(-)-germacrene D synthase OS=Vitis vinifera OX=29760 GN=VIT_19s0014g04930 PE=1 SV=1	0.801546
CSS0007597	blue	ABC transporter A family member 11 OS=Arabidopsis thaliana OX=3702 GN=ABCA11 PE=3 SV=1	0.830342
CSS0002386	blue	--	0.866905
CSS0019835	blue	--	0.864902
CSS0049513	blue	GATA transcription factor 17 OS=Arabidopsis thaliana OX=3702 GN=GATA17 PE=2 SV=1	0.781631
CSS0004128	blue	Rhodanese-like domain-containing protein 6 OS=Arabidopsis thaliana OX=3702 GN=STR6 PE=2 SV=1	0.747098
CSS0028745	blue	--	0.784488
CSS0012606	blue	--	0.953122
Camellia_sinensis_newGene_16713	blue	Chlorophyllase-1 OS=Arabidopsis thaliana OX=3702 GN=CLH1 PE=1 SV=1	0.754199
CSS0044381	blue	Actin-related protein 4 OS=Oryza sativa subsp. indica OX=39946 GN=ARP4 PE=3 SV=2	0.815208
Camellia_sinensis_newGene_27705	blue	--	0.71279
CSS0026291	blue	Heat shock 70 kDa protein BIP1 OS=Arabidopsis thaliana OX=3702 GN=BIP1 PE=1 SV=1	0.862663
CSS0018006	blue	--	0.857609
CSS0031759	blue	DNA mismatch repair protein MLH3 OS=Arabidopsis thaliana OX=3702 GN=MLH3 PE=2 SV=2	0.80565
Camellia_sinensis_newGene_5781	blue	--	0.703737
CSS0036988	blue	ABC transporter A family member 11 OS=Arabidopsis thaliana OX=3702 GN=ABCA11 PE=3 SV=1	0.729204
CSS0040606	blue	Putative E3 ubiquitin-protein ligase XBAT31 OS=Arabidopsis thaliana OX=3702 GN=XBAT31 PE=2 SV=1	0.802363
CSS0036365	blue	Signal peptide peptidase-like 2 OS=Arabidopsis thaliana OX=3702 GN=SPPL2 PE=2 SV=1	0.980311
CSS0008450	blue	--	0.704727
Camellia_sinensis_newGene_22893	blue	--	0.869287
Camellia_sinensis_newGene_19854	blue	--	0.858167
CSS0024332	blue	--	0.920147
Camellia_sinensis_newGene_24148	blue	--	0.952282
Camellia_sinensis_newGene_28102	blue	--	0.794942
CSS0037101	blue	Pentatricopeptide repeat-containing protein At1g05750, chloroplastic OS=Arabidopsis thaliana OX=3702 GN=PDE247 PE=2 SV=1	0.908669
CSS0049597	blue	26S proteasome non-ATPase regulatory subunit 7 homolog A OS=Arabidopsis thaliana OX=3702 GN=RPN8A PE=1 SV=1	0.880102
CSS0037430	blue	--	0.778868
Camellia_sinensis_newGene_22009	blue	--	0.821116
CSS0040206	blue	--	0.725443
Camellia_sinensis_newGene_15972	blue	Respiratory burst oxidase homolog protein F OS=Arabidopsis thaliana OX=3702 GN=RBOHF PE=1 SV=1	0.754645
CSS0043394	blue	GDT1-like protein 5 OS=Arabidopsis thaliana OX=3702 GN=At1g68650 PE=1 SV=1	0.828189
CSS0032796	blue	Putative pentatricopeptide repeat-containing protein At1g10330 OS=Arabidopsis thaliana OX=3702 GN=PCMP-E71 PE=3 SV=1	0.904982
CSS0021105	blue	DNA mismatch repair protein MSH1, mitochondrial OS=Arabidopsis thaliana OX=3702 GN=MSH1 PE=1 SV=1	0.901827
Camellia_sinensis_newGene_3549	blue	--	0.965148
CSS0044418	blue	Cell division control protein 6 homolog B OS=Arabidopsis thaliana OX=3702 GN=CDC6B PE=2 SV=1	0.744497
Camellia_sinensis_newGene_30122	blue	--	0.832488
CSS0018641	blue	Probable UDP-3-O-acylglucosamine N-acyltransferase 2, mitochondrial OS=Arabidopsis thaliana OX=3702 GN=LPXD2 PE=3 SV=1	0.792214
Camellia_sinensis_newGene_1593	blue	--	0.752012
CSS0036305	blue	Chaperonin CPN60-like 2, mitochondrial OS=Arabidopsis thaliana OX=3702 GN=At3g13860 PE=1 SV=2	0.943454
Camellia_sinensis_newGene_28762	blue	K(+) efflux antiporter 1, chloroplastic OS=Arabidopsis thaliana OX=3702 GN=KEA1 PE=1 SV=2	0.902634
CSS0033799	blue	Peptide methionine sulfoxide reductase B5 OS=Oryza sativa subsp. japonica OX=39947 GN=MSRB5 PE=2 SV=1	0.961492
Camellia_sinensis_newGene_901	blue	L-ascorbate oxidase OS=Nicotiana tabacum OX=4097 GN=AAO PE=2 SV=1	0.977295
CSS0045842	blue	--	0.912222
Camellia_sinensis_newGene_26649	blue	22.0 kDa class IV heat shock protein OS=Glycine max OX=3847 GN=HSP22.0 PE=3 SV=1	0.857911
CSS0021580	blue	Pentatricopeptide repeat-containing protein At3g18970 OS=Arabidopsis thaliana OX=3702 GN=PCMP-E93 PE=2 SV=1	0.833808
CSS0029643	blue	--	0.792283
CSS0014190	black	(+)-neomenthol dehydrogenase OS=Capsicum annuum OX=4072 GN=MNR1 PE=1 SV=1	0.989527
CSS0031337	black	Probable mannitol dehydrogenase OS=Fragaria ananassa OX=3747 GN=CAD PE=2 SV=1	0.810089
CSS0046252	black	Chlorophyll a-b binding protein 37, chloroplastic OS=Petunia sp. OX=4104 GN=CAB37 PE=3 SV=1	0.871358
CSS0041367	black	--	0.795616
CSS0039366	black	--	0.788601
CSS0047019	black	Histidine-containing phosphotransfer protein 4 OS=Arabidopsis thaliana OX=3702 GN=AHP4 PE=1 SV=2	0.800647
CSS0045662	black	UDP-glycosyltransferase 73C6 OS=Arabidopsis thaliana OX=3702 GN=UGT73C6 PE=2 SV=1	0.858845
CSS0018920	black	Secoisolariciresinol dehydrogenase (Fragment) OS=Forsythia intermedia OX=55183 PE=1 SV=1	0.856033
CSS0020675	black	1,2-dihydroxy-3-keto-5-methylthiopentene dioxygenase 1 OS=Vitis vinifera OX=29760 GN=VIT_05s0020g04070 PE=3 SV=1	0.966033
CSS0036983	black	Protein SRG1 OS=Arabidopsis thaliana OX=3702 GN=SRG1 PE=2 SV=1	0.866831
CSS0037516	black	Cysteine-rich receptor-like protein kinase 10 OS=Arabidopsis thaliana OX=3702 GN=CRK10 PE=1 SV=3	0.842831
CSS0013027	black	Squamosa promoter-binding-like protein 8 OS=Arabidopsis thaliana OX=3702 GN=SPL8 PE=1 SV=2	0.770931
Camellia_sinensis_newGene_19928	black	Probable glutathione S-transferase parC OS=Nicotiana tabacum OX=4097 GN=PARC PE=2 SV=1	0.894991
CSS0032332	black	GDSL esterase/lipase At2g04570 OS=Arabidopsis thaliana OX=3702 GN=At2g04570 PE=2 SV=1	0.950834
CSS0034475	black	Galactinol synthase 1 OS=Ajuga reptans OX=38596 GN=GOLS1 PE=1 SV=1	0.918628
CSS0027600	black	Late embryogenesis abundant protein Lea14-A OS=Gossypium hirsutum OX=3635 GN=LEA14-A PE=2 SV=1	0.751474
CSS0035284	black	Uncharacterized protein PAM68-like OS=Arabidopsis thaliana OX=3702 GN=At5g52780 PE=2 SV=1	0.787791
CSS0024760	black	--	0.877323
CSS0028587	black	Pleiotropic drug resistance protein 2 OS=Nicotiana plumbaginifolia OX=4092 GN=PDR2 PE=2 SV=1	0.901245
CSS0013789	black	NAC domain-containing protein 2 OS=Solanum lycopersicum OX=4081 GN=NAP2 PE=2 SV=1	0.719703
CSS0014221	black	Protein RALF-like 24 OS=Arabidopsis thaliana OX=3702 GN=RALFL24 PE=3 SV=1	0.906768
CSS0032574	black	Sigma factor binding protein 1, chloroplastic OS=Arabidopsis thaliana OX=3702 GN=SIB1 PE=1 SV=1	0.882223
CSS0038260	black	Berberine bridge enzyme-like 15 OS=Arabidopsis thaliana OX=3702 GN=MEE23 PE=1 SV=1	0.780794
CSS0028689	black	Triacylglycerol lipase 2 OS=Arabidopsis thaliana OX=3702 GN=LIP2 PE=2 SV=1	0.783183
CSS0007506	black	--	0.720995
CSS0023020	black	MLP-like protein 28 OS=Arabidopsis thaliana OX=3702 GN=MLP28 PE=1 SV=1	0.880908
CSS0002584	black	Ethylene-responsive transcription factor ERF023 OS=Arabidopsis thaliana OX=3702 GN=ERF023 PE=2 SV=1	0.883888
CSS0030283	black	Stachyose synthase OS=Pisum sativum OX=3888 GN=STS1 PE=1 SV=1	0.918878
CSS0019390	black	Auxin-responsive protein SAUR36 OS=Arabidopsis thaliana OX=3702 GN=SAUR36 PE=2 SV=1	0.8161
CSS0005909	black	--	0.830403
CSS0028750	black	Auxin-responsive protein SAUR36 OS=Arabidopsis thaliana OX=3702 GN=SAUR36 PE=2 SV=1	0.906839
CSS0020805	black	(+)-neomenthol dehydrogenase OS=Capsicum annuum OX=4072 GN=MNR1 PE=1 SV=1	0.97459
CSS0036918	black	NAC domain-containing protein 21/22 OS=Arabidopsis thaliana OX=3702 GN=NAC021 PE=1 SV=2	0.950736
CSS0042473	black	Equilibrative nucleotide transporter 3 OS=Arabidopsis thaliana OX=3702 GN=ENT3 PE=1 SV=1	0.909363
CSS0014892	black	Protein SRG1 OS=Arabidopsis thaliana OX=3702 GN=SRG1 PE=2 SV=1	0.711644
CSS0045179	black	--	0.74654
CSS0019143	black	Expansin-like B1 OS=Oryza sativa subsp. japonica OX=39947 GN=EXLB1 PE=2 SV=2	0.832221
CSS0024512	black	--	0.781579
CSS0000806	black	UDP-glycosyltransferase 90A1 OS=Arabidopsis thaliana OX=3702 GN=UGT90A1 PE=2 SV=1	0.931021
CSS0045071	black	Zinc finger protein ZAT10 OS=Arabidopsis thaliana OX=3702 GN=ZAT10 PE=2 SV=1	0.74982
CSS0001226	black	Sigma factor binding protein 1, chloroplastic OS=Arabidopsis thaliana OX=3702 GN=SIB1 PE=1 SV=1	0.944219
CSS0039684	black	Thioredoxin-like 1-2, chloroplastic OS=Arabidopsis thaliana OX=3702 GN=At5g61440 PE=2 SV=1	0.89045
CSS0006416	black	Acetylserotonin O-methyltransferase OS=Arabidopsis thaliana OX=3702 GN=ASMT PE=1 SV=1	0.953606
CSS0001387	black	Peroxidase 72 OS=Arabidopsis thaliana OX=3702 GN=PER72 PE=1 SV=1	0.736707
CSS0007075	black	BTB/POZ domain-containing protein At3g56230 OS=Arabidopsis thaliana OX=3702 GN=At3g56230 PE=2 SV=1	0.709397
CSS0030453	black	ATP synthase gamma chain, chloroplastic OS=Nicotiana tabacum OX=4097 GN=ATPC PE=1 SV=1	0.803517
CSS0009327	black	Ethylene-responsive transcription factor 1A OS=Arabidopsis thaliana OX=3702 GN=ERF1A PE=1 SV=2	0.912678
CSS0021927	black	Lichenase OS=Nicotiana plumbaginifolia OX=4092 GN=GN1 PE=2 SV=3	0.820051
CSS0014324	black	Putative UDP-glucose flavonoid 3-O-glucosyltransferase 3 OS=Fragaria ananassa OX=3747 GN=GT3 PE=2 SV=1	0.908467
CSS0028659	black	--	0.743082
CSS0028046	black	Equilibrative nucleotide transporter 3 OS=Arabidopsis thaliana OX=3702 GN=ENT3 PE=1 SV=1	0.893608
CSS0020364	black	Uncharacterized protein At3g27210 OS=Arabidopsis thaliana OX=3702 GN=Y-2 PE=1 SV=1	0.910798
CSS0009434	black	Delta(8)-fatty-acid desaturase OS=Helianthus annuus OX=4232 GN=sld1 PE=1 SV=1	0.918462
CSS0029646	black	Probable protein phosphatase 2C 27 OS=Oryza sativa subsp. japonica OX=39947 GN=Os02g0799000 PE=2 SV=1	0.91668
CSS0029358	black	--	0.767763
Camellia_sinensis_newGene_9599	black	--	0.842945
CSS0037340	black	Auxin-repressed 12.5 kDa protein OS=Fragaria ananassa OX=3747 PE=2 SV=1	0.857765
Camellia_sinensis_newGene_14694	black	--	0.707604
CSS0029741	black	--	0.936118
CSS0029824	black	Equilibrative nucleotide transporter 3 OS=Arabidopsis thaliana OX=3702 GN=ENT3 PE=1 SV=1	0.901985
CSS0016961	black	--	0.746482
CSS0039248	black	Chaperone protein dnaJ 49 OS=Arabidopsis thaliana OX=3702 GN=ATJ49 PE=2 SV=2	0.920387
CSS0035863	black	Protein POST-ILLUMINATION CHLOROPHYLL FLUORESCENCE INCREASE, chloroplastic OS=Arabidopsis thaliana OX=3702 GN=PIFI PE=2 SV=1	0.753823
CSS0036364	black	--	0.868638
CSS0022010	black	UDP-N-acetylglucosamine transporter ROCK1 OS=Arabidopsis thaliana OX=3702 GN=ROCK1 PE=2 SV=1	0.889468
Camellia_sinensis_newGene_4294	black	ABC transporter G family member 48 OS=Oryza sativa subsp. japonica OX=39947 GN=ABCG48 PE=3 SV=1	0.716032
CSS0042795	black	--	0.778631
CSS0002916	black	MLO-like protein 10 OS=Arabidopsis thaliana OX=3702 GN=MLO10 PE=2 SV=1	0.885498
CSS0033077	black	Sigma factor binding protein 1, chloroplastic OS=Arabidopsis thaliana OX=3702 GN=SIB1 PE=1 SV=1	0.794108
Camellia_sinensis_newGene_25353	black	--	0.811806
CSS0047072	black	--	0.912838
CSS0024176	black	Cytosolic sulfotransferase 15 OS=Arabidopsis thaliana OX=3702 GN=SOT15 PE=1 SV=1	0.898232
CSS0013089	black	Chlorophyll a-b binding protein 40, chloroplastic OS=Nicotiana tabacum OX=4097 GN=CAB40 PE=2 SV=1	0.764053
CSS0026072	black	Potassium transporter 6 OS=Arabidopsis thaliana OX=3702 GN=POT6 PE=2 SV=1	0.937253
CSS0039971	black	--	0.861298
CSS0037646	black	Mini zinc finger protein 1 OS=Oryza sativa subsp. indica OX=39946 GN=MIF1 PE=3 SV=1	0.918633
CSS0031509	black	Two-component response regulator-like APRR5 OS=Arabidopsis thaliana OX=3702 GN=APRR5 PE=1 SV=2	0.93991
CSS0006437	black	--	0.703683
CSS0017602	black	Probable carotenoid cleavage dioxygenase 4, chloroplastic OS=Arabidopsis thaliana OX=3702 GN=CCD4 PE=1 SV=1	0.970273
CSS0030652	black	Ethylene-responsive transcription factor WIN1 OS=Arabidopsis thaliana OX=3702 GN=WIN1 PE=2 SV=1	0.749845
CSS0029403	black	Geraniol 8-hydroxylase OS=Catharanthus roseus OX=4058 GN=CYP76B6 PE=1 SV=1	0.915978
CSS0034427	black	--	0.878489
CSS0049975	black	--	0.897008
Camellia_sinensis_newGene_29653	black	--	0.721623
CSS0032098	black	Beta-amylase 3, chloroplastic OS=Arabidopsis thaliana OX=3702 GN=BAM3 PE=1 SV=3	0.83956
CSS0041619	black	Adagio protein 3 OS=Arabidopsis thaliana OX=3702 GN=ADO3 PE=1 SV=1	0.727931
CSS0036268	black	Subtilisin inhibitor CLSI-I OS=Canavalia lineata OX=28957 PE=1 SV=1	0.951761
CSS0027422	black	Peroxidase 43 OS=Arabidopsis thaliana OX=3702 GN=PER43 PE=3 SV=2	0.93872
CSS0041387	black	NAC domain-containing protein JA2L OS=Solanum lycopersicum OX=4081 GN=JA2L PE=2 SV=1	0.846938
CSS0030925	black	--	0.912656
CSS0047800	black	ATP-dependent zinc metalloprotease FTSH, chloroplastic OS=Nicotiana tabacum OX=4097 GN=FTSH PE=2 SV=2	0.822961
CSS0017867	black	Chlorophyll a-b binding protein 37, chloroplastic OS=Petunia sp. OX=4104 GN=CAB37 PE=3 SV=1	0.841892
Camellia_sinensis_newGene_22308	black	ABC transporter G family member 35 OS=Arabidopsis thaliana OX=3702 GN=ABCG35 PE=2 SV=1	0.830808
CSS0043549	black	Uncharacterized protein At5g50100, chloroplastic OS=Arabidopsis thaliana OX=3702 GN=At5g50100 PE=1 SV=1	0.793547
Camellia_sinensis_newGene_1521	black	MLP-like protein 28 OS=Arabidopsis thaliana OX=3702 GN=MLP28 PE=1 SV=1	0.824364
CSS0013120	black	Expansin-like B1 OS=Oryza sativa subsp. japonica OX=39947 GN=EXLB1 PE=2 SV=2	0.82519
Camellia_sinensis_newGene_7464	black	--	0.755084
CSS0049696	black	--	0.940043
CSS0020428	black	UDP-glycosyltransferase 86A1 OS=Arabidopsis thaliana OX=3702 GN=UGT86A1 PE=2 SV=1	0.806007
CSS0034513	black	Ethylene-response factor C3 OS=Solanum lycopersicum OX=4081 GN=ERF.C.3 PE=2 SV=1	0.774485
CSS0021642	black	Beta-amylase 3, chloroplastic OS=Arabidopsis thaliana OX=3702 GN=BAM3 PE=1 SV=3	0.90474
CSS0011066	black	--	0.792695
CSS0012202	black	Transcription factor MYBS3 OS=Oryza sativa subsp. japonica OX=39947 GN=MYBS3 PE=2 SV=1	0.789388
CSS0014863	black	Zinc finger protein ZAT7 OS=Arabidopsis thaliana OX=3702 GN=ZAT7 PE=2 SV=1	0.781848
CSS0020944	black	Dehydration-responsive element-binding protein 2A OS=Arabidopsis thaliana OX=3702 GN=DREB2A PE=1 SV=1	0.888473
CSS0013969	black	Chloroplast envelope quinone oxidoreductase homolog OS=Arabidopsis thaliana OX=3702 GN=CEQORH PE=1 SV=1	0.732209
CSS0020185	black	Plant intracellular Ras-group-related LRR protein 5 OS=Oryza sativa subsp. japonica OX=39947 GN=IRL5 PE=2 SV=1	0.855428
CSS0045784	black	Protein SRG1 OS=Arabidopsis thaliana OX=3702 GN=SRG1 PE=2 SV=1	0.964777
Camellia_sinensis_newGene_31487	black	UDP-glycosyltransferase 73C3 OS=Arabidopsis thaliana OX=3702 GN=UGT73C3 PE=2 SV=1	0.889711
CSS0037897	black	Transcription factor MYB1R1 OS=Solanum tuberosum OX=4113 PE=2 SV=1	0.975389
CSS0041729	black	Uncharacterized acetyltransferase At3g50280 OS=Arabidopsis thaliana OX=3702 GN=At3g50280 PE=3 SV=1	0.811745
CSS0011158	black	(+)-neomenthol dehydrogenase OS=Capsicum annuum OX=4072 GN=MNR1 PE=1 SV=1	0.930874
CSS0026705	black	Chaperone protein dnaJ 49 OS=Arabidopsis thaliana OX=3702 GN=ATJ49 PE=2 SV=2	0.921401
CSS0012347	black	--	0.75875
CSS0012886	black	Cell division control protein 2 homolog 2 OS=Medicago sativa OX=3879 GN=CDC2B PE=2 SV=1	0.850078
CSS0007433	black	Geraniol 8-hydroxylase OS=Catharanthus roseus OX=4058 GN=CYP76B6 PE=1 SV=1	0.736509
CSS0017301	black	Dormancy-associated protein homolog 3 OS=Arabidopsis thaliana OX=3702 GN=At1g56220 PE=1 SV=1	0.975586
CSS0037644	black	Probable glycosyltransferase At5g03795 OS=Arabidopsis thaliana OX=3702 GN=At5g03795 PE=3 SV=2	0.950215
CSS0033873	black	Auxin-repressed 12.5 kDa protein OS=Fragaria ananassa OX=3747 PE=2 SV=1	0.882467
CSS0025816	black	Transcription factor bHLH94 OS=Arabidopsis thaliana OX=3702 GN=BHLH94 PE=1 SV=2	0.721355
CSS0047481	black	Anthranilate N-methyltransferase OS=Ruta graveolens OX=37565 PE=1 SV=1	0.83523
CSS0001772	black	Kirola OS=Actinidia deliciosa OX=3627 PE=1 SV=1	0.870805
Camellia_sinensis_newGene_4854	black	--	0.76847
CSS0048129	black	Hexose carrier protein HEX6 OS=Ricinus communis OX=3988 GN=HEX6 PE=2 SV=1	0.761447
CSS0046726	black	Putative germin-like protein 2-1 OS=Oryza sativa subsp. japonica OX=39947 GN=Os02g0491600 PE=3 SV=1	0.760399
CSS0009762	black	Dehydration-responsive element-binding protein 1B OS=Arabidopsis thaliana OX=3702 GN=DREB1B PE=1 SV=2	0.97409
CSS0039893	black	Chlorophyll a-b binding protein 40, chloroplastic OS=Nicotiana tabacum OX=4097 GN=CAB40 PE=2 SV=1	0.808166
CSS0019712	black	Monothiol glutaredoxin-S9 OS=Arabidopsis thaliana OX=3702 GN=GRXS9 PE=1 SV=1	0.878901
CSS0003464	black	Chaperone protein dnaJ 11, chloroplastic OS=Arabidopsis thaliana OX=3702 GN=ATJ11 PE=1 SV=2	0.889438
CSS0003463	black	Transcription repressor OFP11 OS=Arabidopsis thaliana OX=3702 GN=OFP11 PE=2 SV=1	0.796797
Camellia_sinensis_newGene_3928	black	Transcription repressor OFP11 OS=Arabidopsis thaliana OX=3702 GN=OFP11 PE=2 SV=1	0.725126
Camellia_sinensis_newGene_26844	black	--	0.721321
CSS0007535	black	Protein SRG1 OS=Arabidopsis thaliana OX=3702 GN=SRG1 PE=2 SV=1	0.762709
CSS0043508	black	--	0.748077
CSS0033448	black	Protein PLANT CADMIUM RESISTANCE 2 OS=Arabidopsis thaliana OX=3702 GN=PCR2 PE=1 SV=1	0.856651
CSS0018653	black	Heat shock cognate 70 kDa protein 2 OS=Solanum lycopersicum OX=4081 GN=HSC-2 PE=2 SV=1	0.92832
CSS0007424	black	36.4 kDa proline-rich protein OS=Solanum lycopersicum OX=4081 GN=TPRP-F1 PE=2 SV=1	0.821063
CSS0005426	black	Serine/threonine-protein kinase BSK1 OS=Arabidopsis thaliana OX=3702 GN=BSK1 PE=1 SV=1	0.859958
Camellia_sinensis_newGene_29497	black	--	0.832158
CSS0025546	black	Ethylene-responsive transcription factor ERF010 OS=Arabidopsis thaliana OX=3702 GN=ERF010 PE=2 SV=1	0.751623
CSS0043677	black	Pleiotropic drug resistance protein 2 OS=Nicotiana plumbaginifolia OX=4092 GN=PDR2 PE=2 SV=1	0.944923
CSS0023434	black	Subtilisin inhibitor CLSI-I OS=Canavalia lineata OX=28957 PE=1 SV=1	0.866256
CSS0043644	black	Cytochrome P450 76C2 OS=Arabidopsis thaliana OX=3702 GN=CYP76C2 PE=2 SV=1	0.769916
CSS0017104	black	Two-component response regulator-like APRR5 OS=Arabidopsis thaliana OX=3702 GN=APRR5 PE=1 SV=2	0.942741
CSS0034761	black	Late embryogenesis abundant protein Lea14-A OS=Gossypium hirsutum OX=3635 GN=LEA14-A PE=2 SV=1	0.930242
Camellia_sinensis_newGene_531	black	--	0.781039
CSS0011742	black	CCG-binding protein 1 OS=Arabidopsis thaliana OX=3702 GN=MEE14 PE=1 SV=1	0.756795
CSS0044578	black	--	0.825425
Camellia_sinensis_newGene_14532	black	--	0.758193
CSS0028558	black	DnaJ protein ERDJ3B OS=Arabidopsis thaliana OX=3702 GN=ERDJ3B PE=1 SV=1	0.957937
CSS0040980	black	(+)-neomenthol dehydrogenase OS=Capsicum annuum OX=4072 GN=MNR1 PE=1 SV=1	0.95374
CSS0033032	black	--	0.898972
Camellia_sinensis_newGene_26418	black	GEM-like protein 5 OS=Arabidopsis thaliana OX=3702 GN=At5g13200 PE=1 SV=1	0.80225
CSS0006135	black	Probable carboxylesterase 12 OS=Arabidopsis thaliana OX=3702 GN=CXE12 PE=1 SV=1	0.782405
Camellia_sinensis_newGene_17816	black	--	0.774589
CSS0022856	black	Probable galactinol--sucrose galactosyltransferase 2 OS=Arabidopsis thaliana OX=3702 GN=RFS2 PE=2 SV=2	0.909312
CSS0039460	black	Gibberellin 2-beta-dioxygenase 8 OS=Arabidopsis thaliana OX=3702 GN=GA2OX8 PE=1 SV=2	0.914541
CSS0024813	black	Triacylglycerol lipase 2 OS=Arabidopsis thaliana OX=3702 GN=LIP2 PE=2 SV=1	0.823404
CSS0022617	black	Pleiotropic drug resistance protein 2 OS=Nicotiana plumbaginifolia OX=4092 GN=PDR2 PE=2 SV=1	0.917634
CSS0006693	black	UPF0496 protein At1g20180 OS=Arabidopsis thaliana OX=3702 GN=At1g20180 PE=2 SV=2	0.736807
CSS0028982	black	UDP-glycosyltransferase 73C3 OS=Arabidopsis thaliana OX=3702 GN=UGT73C3 PE=2 SV=1	0.889574
CSS0028224	black	Hydrophobic protein RCI2B OS=Arabidopsis thaliana OX=3702 GN=RCI2B PE=2 SV=1	0.716028
CSS0017825	black	Chlorophyll a-b binding protein 40, chloroplastic OS=Nicotiana tabacum OX=4097 GN=CAB40 PE=2 SV=1	0.78348
CSS0006464	green	Dirigent protein 21 OS=Arabidopsis thaliana OX=3702 GN=DIR21 PE=3 SV=1	0.799443
CSS0046578	green	--	0.766177
CSS0012293	green	Zinc finger protein 7 OS=Arabidopsis thaliana OX=3702 GN=ZFP7 PE=1 SV=1	0.788389
CSS0037541	green	Probable aquaporin NIP5-1 OS=Arabidopsis thaliana OX=3702 GN=NIP5-1 PE=2 SV=1	0.926982
CSS0036980	green	Protein YLS3 OS=Arabidopsis thaliana OX=3702 GN=YLS3 PE=2 SV=1	0.767209
CSS0007705	green	--	0.889946
CSS0012076	green	--	0.910856
CSS0012706	green	Probable terpene synthase 13 OS=Ricinus communis OX=3988 GN=TPS13 PE=3 SV=1	0.749504
CSS0024965	green	(-)-germacrene D synthase OS=Vitis vinifera OX=29760 GN=VIT_19s0014g04930 PE=1 SV=1	0.825978
CSS0011941	green	Aquaporin TIP4-1 OS=Arabidopsis thaliana OX=3702 GN=TIP4-1 PE=2 SV=1	0.970373
Camellia_sinensis_newGene_2100	green	BURP domain-containing protein 3 OS=Oryza sativa subsp. japonica OX=39947 GN=BURP3 PE=2 SV=1	0.953592
CSS0047845	green	FCS-Like Zinc finger 8 OS=Arabidopsis thaliana OX=3702 GN=FLZ8 PE=1 SV=1	0.950578
CSS0002402	green	Protein LIGHT-DEPENDENT SHORT HYPOCOTYLS 3 OS=Arabidopsis thaliana OX=3702 GN=LSH3 PE=1 SV=1	0.707266
CSS0047638	green	--	0.735657
CSS0005743	green	Proline-rich receptor-like protein kinase PERK9 OS=Arabidopsis thaliana OX=3702 GN=PERK9 PE=1 SV=1	0.782701
CSS0018111	green	Protein SIEVE ELEMENT OCCLUSION B OS=Arabidopsis thaliana OX=3702 GN=SEOB PE=1 SV=1	0.882487
CSS0022854	green	--	0.963592
CSS0005829	green	Protein trichome birefringence-like 43 OS=Arabidopsis thaliana OX=3702 GN=TBL43 PE=2 SV=1	0.818201
CSS0020215	green	WAT1-related protein At1g21890 OS=Arabidopsis thaliana OX=3702 GN=At1g21890 PE=2 SV=1	0.869097
CSS0029888	green	Non-specific lipid-transfer protein 2 OS=Prunus armeniaca OX=36596 PE=1 SV=1	0.979332
CSS0000710	green	Annexin-like protein RJ4 OS=Fragaria ananassa OX=3747 PE=2 SV=2	0.835356
Camellia_sinensis_newGene_6640	green	--	0.701478
CSS0001358	green	2-methylene-furan-3-one reductase OS=Solanum lycopersicum OX=4081 GN=EO PE=1 SV=1	0.727612
CSS0022418	green	--	0.910499
CSS0030384	green	UDP-glycosyltransferase 92A1 OS=Arabidopsis thaliana OX=3702 GN=UGT92A1 PE=2 SV=1	0.911615
CSS0013716	green	Homeobox protein knotted-1-like 10 OS=Oryza sativa subsp. indica OX=39946 GN=OSH71 PE=2 SV=2	0.928378
Camellia_sinensis_newGene_31928	green	--	0.779924
CSS0028586	green	Transcription factor IBH1 OS=Arabidopsis thaliana OX=3702 GN=IBH1 PE=1 SV=1	0.776835
CSS0001653	green	Homeobox protein knotted-1-like 10 OS=Oryza sativa subsp. indica OX=39946 GN=OSH71 PE=2 SV=2	0.77997
CSS0041921	green	Putative caffeoyl-CoA O-methyltransferase At1g67980 OS=Arabidopsis thaliana OX=3702 GN=At1g67980 PE=2 SV=1	0.92033
CSS0035315	green	Cytochrome P450 82A3 OS=Glycine max OX=3847 GN=CYP82A3 PE=2 SV=1	0.81428
CSS0021923	green	Germin-like protein subfamily 3 member 2 OS=Arabidopsis thaliana OX=3702 GN=At3g10080 PE=2 SV=1	0.968603
CSS0027466	green	Secoisolariciresinol dehydrogenase (Fragment) OS=Podophyllum peltatum OX=35933 PE=1 SV=1	0.844689
CSS0040915	green	Peroxidase 64 OS=Arabidopsis thaliana OX=3702 GN=PER64 PE=1 SV=1	0.910519
Camellia_sinensis_newGene_4547	green	Tetraspanin-8 OS=Arabidopsis thaliana OX=3702 GN=TET8 PE=2 SV=1	0.857315
Camellia_sinensis_newGene_7175	green	--	0.79488
CSS0015676	green	(3S,6E)-nerolidol synthase 1 OS=Fragaria ananassa OX=3747 PE=1 SV=1	0.837553
CSS0034344	green	Probable potassium transporter 17 OS=Oryza sativa subsp. japonica OX=39947 GN=HAK17 PE=2 SV=2	0.875555
CSS0037124	green	--	0.840382
CSS0011992	green	GDSL esterase/lipase At1g29660 OS=Arabidopsis thaliana OX=3702 GN=At1g29660 PE=1 SV=1	0.830287
CSS0011775	green	Beta-D-xylosidase 1 OS=Arabidopsis thaliana OX=3702 GN=BXL1 PE=1 SV=1	0.85296
Camellia_sinensis_newGene_9573	green	--	0.737689
CSS0008797	green	Ent-kaurene oxidase OS=Salvia miltiorrhiza OX=226208 GN=KO PE=1 SV=1	0.850604
CSS0035419	green	Glucose-1-phosphate adenylyltransferase large subunit 1 (Fragment) OS=Solanum tuberosum OX=4113 GN=AGPS1 PE=1 SV=1	0.738875
CSS0016393	green	Amino acid permease 3 OS=Arabidopsis thaliana OX=3702 GN=AAP3 PE=1 SV=2	0.75559
CSS0027689	green	Metalloendoproteinase 4-MMP OS=Arabidopsis thaliana OX=3702 GN=4MMP PE=1 SV=1	0.712839
CSS0019602	green	Homeobox protein knotted-1-like 1 OS=Oryza sativa subsp. japonica OX=39947 GN=OSH6 PE=2 SV=1	0.958764
CSS0016183	green	Protein trichome birefringence-like 41 OS=Arabidopsis thaliana OX=3702 GN=TBL41 PE=2 SV=1	0.896741
CSS0032992	green	Ent-kaurenoic acid oxidase 2 OS=Arabidopsis thaliana OX=3702 GN=KAO2 PE=1 SV=2	0.911226
CSS0005737	green	Protein SPIRAL1-like 5 OS=Arabidopsis thaliana OX=3702 GN=SP1L5 PE=2 SV=1	0.950956
CSS0042222	green	Ribulose bisphosphate carboxylase small chain, chloroplastic OS=Larix laricina OX=3326 GN=RBCS PE=3 SV=1	0.900023
CSS0030189	green	Expansin-like B1 OS=Arabidopsis thaliana OX=3702 GN=EXLB1 PE=2 SV=2	0.856509
CSS0009636	green	Protein LIGHT-DEPENDENT SHORT HYPOCOTYLS 4 OS=Arabidopsis thaliana OX=3702 GN=LSH4 PE=1 SV=1	0.803771
CSS0017745	green	Mini zinc finger protein 2 OS=Arabidopsis thaliana OX=3702 GN=MIF2 PE=1 SV=1	0.903449
CSS0031239	green	WAT1-related protein At5g07050 OS=Arabidopsis thaliana OX=3702 GN=At5g07050 PE=2 SV=1	0.918951
CSS0017536	green	2-methylene-furan-3-one reductase OS=Solanum lycopersicum OX=4081 GN=EO PE=1 SV=1	0.773723
CSS0041534	green	Probable aquaporin NIP5-1 OS=Arabidopsis thaliana OX=3702 GN=NIP5-1 PE=2 SV=1	0.797882
CSS0024309	green	Protein DETOXIFICATION 45, chloroplastic OS=Arabidopsis thaliana OX=3702 GN=DTX45 PE=2 SV=2	0.819459
CSS0036744	green	Protein SODIUM POTASSIUM ROOT DEFECTIVE 2 OS=Arabidopsis thaliana OX=3702 GN=NAKR2 PE=2 SV=1	0.838751
CSS0038797	green	Tubulin beta-7 chain OS=Gossypium hirsutum OX=3635 PE=2 SV=1	0.785965
CSS0040027	green	(3S,6E)-nerolidol synthase 2, chloroplastic/mitochondrial OS=Fragaria ananassa OX=3747 PE=1 SV=1	0.805662
CSS0007135	green	Laccase-14 OS=Arabidopsis thaliana OX=3702 GN=LAC14 PE=2 SV=1	0.943004
CSS0005382	green	Subtilisin-like protease SBT1.7 OS=Arabidopsis thaliana OX=3702 GN=SBT1.7 PE=1 SV=1	0.932647
CSS0042681	green	Glutathione S-transferase T1 OS=Arabidopsis thaliana OX=3702 GN=GSTT1 PE=2 SV=1	0.919878
CSS0042859	green	--	0.928902
CSS0010250	green	Probable serine/threonine-protein kinase PIX13 OS=Arabidopsis thaliana OX=3702 GN=PIX13 PE=1 SV=2	0.862482
CSS0027926	green	Probable 2-oxoglutarate-dependent dioxygenase AOP1 (Fragment) OS=Arabidopsis thaliana OX=3702 GN=AOP1 PE=2 SV=1	0.834341
CSS0017970	green	Protein NRT1/ PTR FAMILY 5.6 OS=Arabidopsis thaliana OX=3702 GN=NPF5.6 PE=2 SV=1	0.922341
CSS0032800	green	Putative glucose-6-phosphate 1-epimerase OS=Cenchrus ciliaris OX=35872 PE=2 SV=1	0.927082
CSS0047500	green	Disease resistance protein At4g27190 OS=Arabidopsis thaliana OX=3702 GN=At4g27190 PE=2 SV=1	0.94273
CSS0033400	green	Probable xyloglucan endotransglucosylase/hydrolase protein 7 OS=Arabidopsis thaliana OX=3702 GN=XTH7 PE=2 SV=2	0.857281
CSS0043064	green	Calcium-binding protein CP1 OS=Arabidopsis thaliana OX=3702 GN=CP1 PE=2 SV=1	0.718295
CSS0014637	green	Organ-specific protein S2 OS=Pisum sativum OX=3888 PE=2 SV=1	0.906539
CSS0002119	green	Probable boron transporter 2 OS=Arabidopsis thaliana OX=3702 GN=BOR2 PE=2 SV=1	0.931254
Camellia_sinensis_newGene_17859	green	Caffeoyl-CoA O-methyltransferase OS=Populus kitakamiensis OX=34292 PE=2 SV=1	0.92699
CSS0048787	green	Probable sulfate transporter 3.4 OS=Arabidopsis thaliana OX=3702 GN=SULTR3;4 PE=2 SV=1	0.753209
CSS0004995	green	--	0.736548
CSS0044367	green	--	0.913853
CSS0001872	green	Protein SHORT-ROOT OS=Arabidopsis thaliana OX=3702 GN=SHR PE=1 SV=1	0.952412
CSS0035945	green	Cytochrome P450 94C1 OS=Arabidopsis thaliana OX=3702 GN=CYP94C1 PE=1 SV=1	0.766662
CSS0023886	green	Probable inactive purple acid phosphatase 27 OS=Arabidopsis thaliana OX=3702 GN=PAP27 PE=2 SV=1	0.881794
CSS0007727	green	Probable E3 ubiquitin-protein ligase RHA4A OS=Arabidopsis thaliana OX=3702 GN=RHA4A PE=2 SV=1	0.799291
CSS0048668	green	Acid phosphatase 1 OS=Solanum lycopersicum OX=4081 GN=APS1 PE=2 SV=1	0.837852
CSS0008524	green	Mechanosensitive ion channel protein 10 OS=Arabidopsis thaliana OX=3702 GN=MSL10 PE=1 SV=1	0.935872
CSS0003777	green	--	0.895008
CSS0020005	green	Zinc finger CCCH domain-containing protein 9 OS=Oryza sativa subsp. japonica OX=39947 GN=Os01g0645000 PE=2 SV=1	0.797379
CSS0044436	green	Purine permease 3 OS=Arabidopsis thaliana OX=3702 GN=PUP3 PE=2 SV=1	0.888712
CSS0011342	green	Blue copper protein OS=Pisum sativum OX=3888 PE=2 SV=1	0.95559
CSS0019278	green	Aquaporin TIP4-1 OS=Arabidopsis thaliana OX=3702 GN=TIP4-1 PE=2 SV=1	0.899193
CSS0026592	green	Fasciclin-like arabinogalactan protein 12 OS=Arabidopsis thaliana OX=3702 GN=FLA12 PE=2 SV=2	0.870688
CSS0009597	green	--	0.714668
CSS0001227	green	Auxin-responsive protein SAUR76 OS=Arabidopsis thaliana OX=3702 GN=SAUR76 PE=1 SV=1	0.806551
CSS0020659	green	Probable calcium-binding protein CML18 OS=Arabidopsis thaliana OX=3702 GN=CML18 PE=1 SV=1	0.704923
CSS0000223	green	(3S,6E)-nerolidol synthase 1 OS=Fragaria ananassa OX=3747 PE=1 SV=1	0.866729
CSS0014431	green	Homeobox protein knotted-1-like 6 OS=Arabidopsis thaliana OX=3702 GN=KNAT6 PE=1 SV=1	0.946376
CSS0013684	green	Multicopper oxidase LPR1 OS=Arabidopsis thaliana OX=3702 GN=LPR1 PE=2 SV=1	0.972591
CSS0024698	green	Probable xyloglucan endotransglucosylase/hydrolase protein 7 OS=Arabidopsis thaliana OX=3702 GN=XTH7 PE=2 SV=2	0.972085
CSS0004089	green	Dimethylnonatriene synthase OS=Arabidopsis thaliana OX=3702 GN=CYP82G1 PE=1 SV=1	0.711016
CSS0039882	green	BURP domain protein USPL1 OS=Arabidopsis thaliana OX=3702 GN=USPL1 PE=2 SV=1	0.865159
CSS0025370	green	--	0.86765
Camellia_sinensis_newGene_23412	green	--	0.706702
CSS0048521	green	Auxin-responsive protein IAA16 OS=Arabidopsis thaliana OX=3702 GN=IAA16 PE=1 SV=1	0.899904
CSS0038939	green	Expansin-A8 OS=Arabidopsis thaliana OX=3702 GN=EXPA8 PE=2 SV=1	0.823951
CSS0020810	green	--	0.758609
CSS0049230	green	Transcription factor bHLH25 OS=Arabidopsis thaliana OX=3702 GN=BHLH25 PE=2 SV=2	0.845324
CSS0046432	green	--	0.822036
CSS0044376	green	Probable glutathione S-transferase parC OS=Nicotiana tabacum OX=4097 GN=PARC PE=2 SV=1	0.774006
CSS0004602	green	Cytochrome P450 714A1 OS=Arabidopsis thaliana OX=3702 GN=CYP714A1 PE=2 SV=1	0.80259
CSS0004796	green	Zinc transporter 1 OS=Oryza sativa subsp. japonica OX=39947 GN=ZIP1 PE=1 SV=1	0.863129
CSS0034609	green	WAT1-related protein At4g30420 OS=Arabidopsis thaliana OX=3702 GN=At4g30420 PE=3 SV=1	0.884588
CSS0046303	green	BURP domain protein USPL1 OS=Arabidopsis thaliana OX=3702 GN=USPL1 PE=2 SV=1	0.841682
CSS0027575	green	NAC domain-containing protein 43 OS=Arabidopsis thaliana OX=3702 GN=NAC043 PE=2 SV=2	0.865765
CSS0033148	green	Protein LIGHT-DEPENDENT SHORT HYPOCOTYLS 4 OS=Arabidopsis thaliana OX=3702 GN=LSH4 PE=1 SV=1	0.958632
CSS0019064	green	Probable galacturonosyltransferase-like 1 OS=Arabidopsis thaliana OX=3702 GN=GATL1 PE=2 SV=1	0.920798
CSS0010699	green	Transcription factor NAI1 OS=Arabidopsis thaliana OX=3702 GN=NAI1 PE=2 SV=1	0.972972
CSS0023918	green	Protein LIGHT-DEPENDENT SHORT HYPOCOTYLS 10 OS=Arabidopsis thaliana OX=3702 GN=LSH10 PE=1 SV=1	0.863998
CSS0003034	green	Probable beta-D-xylosidase 5 OS=Arabidopsis thaliana OX=3702 GN=BXL5 PE=2 SV=2	0.966692
Camellia_sinensis_newGene_6365	green	--	0.787306
CSS0049444	green	WAT1-related protein At4g30420 OS=Arabidopsis thaliana OX=3702 GN=At4g30420 PE=3 SV=1	0.824091
CSS0019412	green	Tetraspanin-8 OS=Arabidopsis thaliana OX=3702 GN=TET8 PE=2 SV=1	0.96361
CSS0003684	green	E3 ubiquitin-protein ligase SIRP1 OS=Oryza sativa subsp. japonica OX=39947 GN=SIRP1 PE=1 SV=1	0.754926
CSS0014087	green	Transcription factor bHLH93 OS=Arabidopsis thaliana OX=3702 GN=BHLH93 PE=1 SV=1	0.85307
CSS0040937	green	Organic cation/carnitine transporter 2 OS=Arabidopsis thaliana OX=3702 GN=OCT2 PE=2 SV=1	0.802419
Camellia_sinensis_newGene_12952	green	VQ motif-containing protein 22 OS=Arabidopsis thaliana OX=3702 GN=VQ22 PE=2 SV=1	0.920875
CSS0016559	green	Homeobox protein knotted-1-like 2 OS=Malus domestica OX=3750 PE=2 SV=1	0.973716
CSS0012351	green	Amino acid permease 3 OS=Arabidopsis thaliana OX=3702 GN=AAP3 PE=1 SV=2	0.844016
CSS0039686	green	PRA1 family protein F2 OS=Arabidopsis thaliana OX=3702 GN=PRA1F2 PE=1 SV=1	0.917968
CSS0025445	green	Homeobox protein BEL1 homolog OS=Arabidopsis thaliana OX=3702 GN=BEL1 PE=1 SV=2	0.760223
CSS0012496	green	14 kDa proline-rich protein DC2.15 OS=Daucus carota OX=4039 PE=2 SV=1	0.916448
CSS0038536	green	--	0.719829
CSS0010691	green	--	0.943481
CSS0032174	green	2-methylene-furan-3-one reductase OS=Solanum lycopersicum OX=4081 GN=EO PE=1 SV=1	0.734886
CSS0045714	green	Sugar transporter ERD6-like 5 OS=Arabidopsis thaliana OX=3702 GN=At1g54730 PE=2 SV=2	0.812779
CSS0029952	green	Fasciclin-like arabinogalactan protein 12 OS=Arabidopsis thaliana OX=3702 GN=FLA12 PE=2 SV=2	0.826043
CSS0042020	green	--	0.7258
CSS0006936	green	Xanthohumol 4-O-methyltransferase OS=Humulus lupulus OX=3486 GN=OMT2 PE=1 SV=1	0.805822
CSS0040824	green	Late embryogenesis abundant protein At1g64065 OS=Arabidopsis thaliana OX=3702 GN=At1g64065 PE=2 SV=1	0.899981
CSS0043309	green	Heavy metal-associated isoprenylated plant protein 45 OS=Arabidopsis thaliana OX=3702 GN=HIPP45 PE=3 SV=1	0.734056
CSS0031776	green	Transcription factor MYB86 OS=Arabidopsis thaliana OX=3702 GN=MYB86 PE=2 SV=1	0.881928
CSS0032813	green	--	0.757121
CSS0026015	green	Metallothionein-like protein type 2 OS=Actinidia deliciosa OX=3627 GN=pKIWI504 PE=2 SV=1	0.802049
CSS0003460	green	Pectinesterase/pectinesterase inhibitor 18 OS=Arabidopsis thaliana OX=3702 GN=PME18 PE=1 SV=3	0.83597
CSS0044454	green	Calcium uniporter protein 2, mitochondrial OS=Arabidopsis thaliana OX=3702 GN=At2g23790 PE=2 SV=1	0.767688
CSS0014115	green	Clathrin interactor EPSIN 1 OS=Arabidopsis thaliana OX=3702 GN=EPSIN1 PE=1 SV=1	0.859585
CSS0013894	green	AAA-ATPase At5g57480 OS=Arabidopsis thaliana OX=3702 GN=At5g57480 PE=3 SV=1	0.969605
CSS0001280	green	--	0.899399
CSS0033897	green	--	0.906191
CSS0050481	green	Auxin-responsive protein IAA16 OS=Arabidopsis thaliana OX=3702 GN=IAA16 PE=1 SV=1	0.853621
Camellia_sinensis_newGene_2558	green	Remorin 1.4 OS=Arabidopsis thaliana OX=3702 GN=REM1.4 PE=1 SV=1	0.930399
CSS0014802	green	--	0.90945
CSS0006633	green	Cation/H(+) antiporter 15 OS=Arabidopsis thaliana OX=3702 GN=CHX15 PE=2 SV=1	0.929533
CSS0033696	green	Homeobox protein knotted-1-like 2 OS=Malus domestica OX=3750 PE=2 SV=1	0.978561
CSS0016208	green	--	0.889931
CSS0017559	green	Laccase-12 OS=Arabidopsis thaliana OX=3702 GN=LAC12 PE=2 SV=1	0.966813
Camellia_sinensis_newGene_18207	green	--	0.787773
CSS0037629	green	--	0.767692
CSS0038699	green	Osmotin-like protein OSML13 OS=Solanum commersonii OX=4109 PE=2 SV=1	0.882222
CSS0014129	green	Laccase-4 OS=Arabidopsis thaliana OX=3702 GN=IRX12 PE=2 SV=2	0.84838
CSS0021462	green	Plasma membrane-associated cation-binding protein 1 OS=Arabidopsis thaliana OX=3702 GN=PCAP1 PE=1 SV=1	0.921553
CSS0041819	green	--	0.908453
CSS0013139	green	Protein LAZY 1 OS=Arabidopsis thaliana OX=3702 GN=LAZY1 PE=1 SV=1	0.911269
CSS0047972	green	Transcription factor PIF3 OS=Arabidopsis thaliana OX=3702 GN=PIF3 PE=1 SV=1	0.930656
Camellia_sinensis_newGene_19419	green	Ubiquitin-conjugating enzyme E2 10 OS=Arabidopsis thaliana OX=3702 GN=UBC10 PE=1 SV=1	0.841918
CSS0041618	green	7-deoxyloganetin glucosyltransferase OS=Gardenia jasminoides OX=114476 GN=UGT85A24 PE=1 SV=1	0.860515
CSS0013308	green	Amino acid permease 3 OS=Arabidopsis thaliana OX=3702 GN=AAP3 PE=1 SV=2	0.837954
CSS0049453	green	--	0.811913
CSS0007799	green	Protein LIGHT-DEPENDENT SHORT HYPOCOTYLS 4 OS=Arabidopsis thaliana OX=3702 GN=LSH4 PE=1 SV=1	0.897495
CSS0019406	green	--	0.895728
CSS0007134	green	--	0.73314
CSS0037708	green	Subtilisin-like protease SBT1.7 OS=Arabidopsis thaliana OX=3702 GN=SBT1.7 PE=1 SV=1	0.917857
CSS0014242	green	Beta-glucosidase 12 OS=Oryza sativa subsp. indica OX=39946 GN=BGLU12 PE=3 SV=1	0.818921
Camellia_sinensis_newGene_32323	green	--	0.933757
CSS0040251	green	Zinc finger CCCH domain-containing protein 15 OS=Arabidopsis thaliana OX=3702 GN=At1g68200 PE=2 SV=1	0.792288
Camellia_sinensis_newGene_28046	green	--	0.711997
CSS0035921	green	Laccase-12 OS=Arabidopsis thaliana OX=3702 GN=LAC12 PE=2 SV=1	0.842747
CSS0008090	green	Acid phosphatase 1 OS=Solanum lycopersicum OX=4081 GN=APS1 PE=2 SV=1	0.907452
CSS0036321	green	Protein CASPARIAN STRIP INTEGRITY FACTOR 1 OS=Arabidopsis thaliana OX=3702 GN=CIF1 PE=1 SV=1	0.920924
CSS0049855	green	Benzyl alcohol O-benzoyltransferase OS=Nicotiana tabacum OX=4097 GN=HSR201 PE=1 SV=1	0.81625
CSS0006605	green	Actin-7 OS=Arabidopsis thaliana OX=3702 GN=ACT7 PE=1 SV=1	0.717921
CSS0033356	green	Rac-like GTP-binding protein RAC13 OS=Gossypium hirsutum OX=3635 GN=RAC13 PE=2 SV=1	0.74971
CSS0019480	green	--	0.7714
CSS0011282	green	Transcription factor CYCLOIDEA (Fragment) OS=Antirrhinum linkianum OX=102601 GN=CYC PE=3 SV=1	0.789154
CSS0023074	green	Phosphate transporter PHO1 homolog 1 OS=Arabidopsis thaliana OX=3702 GN=PHO1-H1 PE=2 SV=1	0.85238
CSS0026290	green	Protein LIGHT-DEPENDENT SHORT HYPOCOTYLS 10 OS=Arabidopsis thaliana OX=3702 GN=LSH10 PE=1 SV=1	0.823221
CSS0047712	green	Phytosulfokines 5 OS=Arabidopsis thaliana OX=3702 GN=PSK5 PE=2 SV=1	0.833165
CSS0007720	green	Homeobox protein BEL1 homolog OS=Arabidopsis thaliana OX=3702 GN=BEL1 PE=1 SV=2	0.852484
CSS0017681	green	Tetraspanin-8 OS=Arabidopsis thaliana OX=3702 GN=TET8 PE=2 SV=1	0.966714
CSS0014675	green	Homeobox-leucine zipper protein ATHB-7 OS=Arabidopsis thaliana OX=3702 GN=ATHB-7 PE=1 SV=2	0.893247
CSS0043620	green	Heavy metal-associated isoprenylated plant protein 3 OS=Arabidopsis thaliana OX=3702 GN=HIPP03 PE=1 SV=1	0.728968
CSS0001741	green	Boron transporter 1 OS=Arabidopsis thaliana OX=3702 GN=BOR1 PE=1 SV=1	0.89989
CSS0016733	green	Germin-like protein subfamily 3 member 2 OS=Arabidopsis thaliana OX=3702 GN=At3g10080 PE=2 SV=1	0.8786
CSS0048474	green	Tubulin beta-1 chain OS=Glycine max OX=3847 GN=TUBB1 PE=3 SV=1	0.824848
CSS0037376	green	Organic cation/carnitine transporter 2 OS=Arabidopsis thaliana OX=3702 GN=OCT2 PE=2 SV=1	0.833376
CSS0011928	green	Tetraspanin-3 OS=Arabidopsis thaliana OX=3702 GN=TET3 PE=1 SV=1	0.813419
CSS0047591	green	(-)-germacrene D synthase OS=Vitis vinifera OX=29760 GN=VIT_19s0014g04930 PE=1 SV=1	0.708858
CSS0016510	green	Sugar transporter ERD6-like 5 OS=Arabidopsis thaliana OX=3702 GN=At1g54730 PE=2 SV=2	0.833047
CSS0046568	green	Protein LIGHT-DEPENDENT SHORT HYPOCOTYLS 4 OS=Arabidopsis thaliana OX=3702 GN=LSH4 PE=1 SV=1	0.922811
CSS0031693	green	Auxin-induced protein X10A OS=Glycine max OX=3847 PE=2 SV=1	0.753629
CSS0017764	green	Ethylene-responsive transcription factor WIN1 OS=Arabidopsis thaliana OX=3702 GN=WIN1 PE=2 SV=1	0.785869
CSS0000375	green	PI-PLC X domain-containing protein At5g67130 OS=Arabidopsis thaliana OX=3702 GN=At5g67130 PE=1 SV=1	0.897273
CSS0039048	green	Peroxidase 64 OS=Arabidopsis thaliana OX=3702 GN=PER64 PE=1 SV=1	0.853468
CSS0006112	green	DNA damage-repair/toleration protein DRT100 OS=Arabidopsis thaliana OX=3702 GN=DRT100 PE=2 SV=2	0.861407
CSS0001622	green	Major strawberry allergen Fra a 1-3 OS=Fragaria ananassa OX=3747 GN=FRAA3 PE=1 SV=1	0.908607
CSS0038529	green	Copper transporter 1 OS=Arabidopsis thaliana OX=3702 GN=COPT1 PE=2 SV=2	0.827453
CSS0029548	green	Transcription factor bHLH93 OS=Arabidopsis thaliana OX=3702 GN=BHLH93 PE=1 SV=1	0.80075
CSS0047061	green	--	0.746691
CSS0006079	green	Basic leucine zipper 43 OS=Arabidopsis thaliana OX=3702 GN=BZIP43 PE=1 SV=1	0.895174
CSS0019752	green	--	0.906595
Camellia_sinensis_newGene_21295	green	--	0.906303
CSS0040193	green	--	0.819926
CSS0043267	green	Brassinosteroid-responsive RING protein 1 OS=Arabidopsis thaliana OX=3702 GN=BRH1 PE=2 SV=1	0.907949
CSS0044466	green	Expansin-A8 OS=Arabidopsis thaliana OX=3702 GN=EXPA8 PE=2 SV=1	0.930544
CSS0013225	green	--	0.722576
CSS0047390	green	Probable carboxylesterase 2 OS=Arabidopsis thaliana OX=3702 GN=CXE2 PE=2 SV=1	0.843183
CSS0021658	green	Protein PSK SIMULATOR 3 OS=Arabidopsis thaliana OX=3702 GN=PSI3 PE=1 SV=1	0.777295
CSS0045703	green	Probable trehalose-phosphate phosphatase J OS=Arabidopsis thaliana OX=3702 GN=TPPJ PE=1 SV=1	0.782079
CSS0035688	green	Salicylate carboxymethyltransferase OS=Clarkia breweri OX=36903 GN=SAMT PE=1 SV=1	0.849771
CSS0000235	green	Auxin-responsive protein IAA7 OS=Arabidopsis thaliana OX=3702 GN=IAA7 PE=1 SV=1	0.961539
CSS0033241	green	NAC domain-containing protein 100 OS=Arabidopsis thaliana OX=3702 GN=NAC100 PE=2 SV=1	0.893623
CSS0005246	green	--	0.832394
CSS0018342	green	Dynein 11 kDa light chain, flagellar outer arm OS=Chlamydomonas reinhardtii OX=3055 PE=1 SV=1	0.714742
CSS0027358	green	Expansin-A8 OS=Arabidopsis thaliana OX=3702 GN=EXPA8 PE=2 SV=1	0.90713
CSS0008156	green	Glucan endo-1,3-beta-glucosidase 4 OS=Arabidopsis thaliana OX=3702 GN=At3g13560 PE=2 SV=1	0.779727
CSS0050117	green	--	0.70146
CSS0028843	green	Probable boron transporter 2 OS=Arabidopsis thaliana OX=3702 GN=BOR2 PE=2 SV=1	0.943953
CSS0026319	green	Homeobox protein knotted-1-like LET6 OS=Solanum lycopersicum OX=4081 GN=LET6 PE=2 SV=1	0.958728
CSS0045979	green	Transcription factor MYB61 OS=Arabidopsis thaliana OX=3702 GN=MYB61 PE=2 SV=1	0.956152
CSS0018057	green	--	0.775656
CSS0047888	green	--	0.979354
CSS0041713	green	--	0.861861
Camellia_sinensis_newGene_22146	green	E3 ubiquitin-protein ligase RMA1H1 OS=Capsicum annuum OX=4072 GN=RMA1H1 PE=1 SV=1	0.881498
CSS0012039	green	Probable WRKY transcription factor 12 OS=Arabidopsis thaliana OX=3702 GN=WRKY12 PE=1 SV=1	0.934028
CSS0015433	green	--	0.887483
CSS0032787	green	WAT1-related protein At1g21890 OS=Arabidopsis thaliana OX=3702 GN=At1g21890 PE=2 SV=1	0.896955
CSS0037850	green	Methylesterase 10 OS=Arabidopsis thaliana OX=3702 GN=MES10 PE=2 SV=1	0.775798
CSS0014654	green	--	0.738715
CSS0023230	green	Dimethylnonatriene synthase OS=Arabidopsis thaliana OX=3702 GN=CYP82G1 PE=1 SV=1	0.770426
CSS0028952	green	Protein indeterminate-domain 12 OS=Arabidopsis thaliana OX=3702 GN=IDD12 PE=2 SV=2	0.865949
CSS0012054	green	Benzyl alcohol O-benzoyltransferase OS=Nicotiana tabacum OX=4097 GN=HSR201 PE=1 SV=1	0.808419
CSS0015446	green	GDSL esterase/lipase At1g29670 OS=Arabidopsis thaliana OX=3702 GN=At1g29670 PE=2 SV=1	0.719196
CSS0046752	green	Aquaporin NIP1-1 OS=Oryza sativa subsp. japonica OX=39947 GN=NIP1-1 PE=2 SV=1	0.720759
CSS0024168	green	Probable serine/threonine-protein kinase PIX13 OS=Arabidopsis thaliana OX=3702 GN=PIX13 PE=1 SV=2	0.866443
CSS0015210	green	9-cis-epoxycarotenoid dioxygenase NCED1, chloroplastic OS=Solanum lycopersicum OX=4081 GN=NCED1 PE=1 SV=2	0.818098
CSS0004012	green	WAT1-related protein At1g43650 OS=Arabidopsis thaliana OX=3702 GN=At1g43650 PE=2 SV=1	0.887479
CSS0047002	green	Homeobox-leucine zipper protein ATHB-52 OS=Arabidopsis thaliana OX=3702 GN=ATHB-52 PE=2 SV=1	0.881329
CSS0015257	green	Probable pectate lyase 18 OS=Arabidopsis thaliana OX=3702 GN=At4g24780 PE=2 SV=2	0.926146
CSS0031410	green	--	0.785047
Camellia_sinensis_newGene_2615	green	F-box protein At5g07610 OS=Arabidopsis thaliana OX=3702 GN=At5g07610 PE=2 SV=1	0.726813
CSS0031010	green	Putative UPF0481 protein At3g02645 OS=Arabidopsis thaliana OX=3702 GN=At3g02645 PE=3 SV=1	0.85188
CSS0011780	green	Probable xyloglucan endotransglucosylase/hydrolase protein 7 OS=Arabidopsis thaliana OX=3702 GN=XTH7 PE=2 SV=2	0.969462
CSS0042131	green	O-fucosyltransferase 7 OS=Arabidopsis thaliana OX=3702 GN=OFUT7 PE=2 SV=1	0.721143
CSS0029626	green	Zinc transporter 8 OS=Oryza sativa subsp. japonica OX=39947 GN=ZIP8 PE=2 SV=1	0.915864
CSS0033052	green	Lysine histidine transporter-like 8 OS=Arabidopsis thaliana OX=3702 GN=AATL1 PE=1 SV=1	0.776784
CSS0030813	green	--	0.957684
CSS0024173	green	Dirigent protein 6 OS=Arabidopsis thaliana OX=3702 GN=DIR6 PE=1 SV=1	0.879818
CSS0049820	green	Protein LIGHT-DEPENDENT SHORT HYPOCOTYLS 4 OS=Arabidopsis thaliana OX=3702 GN=LSH4 PE=1 SV=1	0.709203
CSS0023759	green	Cytochrome P450 81Q32 OS=Catharanthus roseus OX=4058 GN=CYP81Q32 PE=2 SV=1	0.750595
Camellia_sinensis_newGene_17798	green	--	0.891168
CSS0045221	green	Respiratory burst oxidase homolog protein C OS=Solanum tuberosum OX=4113 GN=RBOHC PE=1 SV=2	0.899755
Camellia_sinensis_newGene_19470	green	G-type lectin S-receptor-like serine/threonine-protein kinase At4g27290 OS=Arabidopsis thaliana OX=3702 GN=At4g27290 PE=3 SV=4	0.874336
CSS0010214	green	Zinc finger protein 1 OS=Arabidopsis thaliana OX=3702 GN=ZFP1 PE=2 SV=1	0.774025
CSS0007481	green	Probable 2-oxoglutarate-dependent dioxygenase At5g05600 OS=Arabidopsis thaliana OX=3702 GN=At5g05600 PE=2 SV=1	0.769849
CSS0025476	green	--	0.823483
CSS0033536	green	Protein EXORDIUM-like 2 OS=Arabidopsis thaliana OX=3702 GN=EXL2 PE=2 SV=1	0.728525
CSS0013848	green	--	0.915501
CSS0024326	green	Transcription factor BEE 3 OS=Arabidopsis thaliana OX=3702 GN=BEE3 PE=2 SV=1	0.857121
CSS0017984	green	GDSL esterase/lipase At1g29660 OS=Arabidopsis thaliana OX=3702 GN=At1g29660 PE=1 SV=1	0.789088
CSS0043860	green	Protein PHLOEM PROTEIN 2-LIKE A1 OS=Arabidopsis thaliana OX=3702 GN=PP2A1 PE=2 SV=1	0.764259
Camellia_sinensis_newGene_32563	green	--	0.765977
CSS0031872	green	Dof zinc finger protein DOF5.4 OS=Arabidopsis thaliana OX=3702 GN=DOF5.4 PE=2 SV=2	0.72043
CSS0014169	green	Protein NRT1/ PTR FAMILY 4.3 OS=Arabidopsis thaliana OX=3702 GN=NPF4.3 PE=2 SV=1	0.969845
CSS0001537	green	Uridine nucleosidase 1 OS=Arabidopsis thaliana OX=3702 GN=URH1 PE=1 SV=2	0.700064
CSS0024205	green	--	0.792381
CSS0029008	green	Probable WRKY transcription factor 12 OS=Arabidopsis thaliana OX=3702 GN=WRKY12 PE=1 SV=1	0.944917
CSS0028330	green	Protein indeterminate-domain 12 OS=Arabidopsis thaliana OX=3702 GN=IDD12 PE=2 SV=2	0.901158
CSS0003901	green	Phosphoprotein ECPP44 OS=Daucus carota OX=4039 GN=ECPP44 PE=1 SV=1	0.915444
CSS0002540	green	Fasciclin-like arabinogalactan protein 21 OS=Arabidopsis thaliana OX=3702 GN=FLA21 PE=2 SV=1	0.701606
CSS0002426	green	Aldehyde dehydrogenase family 2 member C4 OS=Arabidopsis thaliana OX=3702 GN=ALDH2C4 PE=1 SV=2	0.969876
CSS0043609	green	Protein DETOXIFICATION 12 OS=Arabidopsis thaliana OX=3702 GN=DTX12 PE=2 SV=1	0.729793
Camellia_sinensis_newGene_10045	green	--	0.876312
CSS0009130	yellow	Probable xyloglucan endotransglucosylase/hydrolase protein 23 OS=Arabidopsis thaliana OX=3702 GN=XTH23 PE=2 SV=1	0.849939
CSS0033121	yellow	--	0.927858
CSS0017211	yellow	Signaling peptide TAXIMIN 1 OS=Arabidopsis thaliana OX=3702 GN=TAX1 PE=2 SV=2	0.973313
CSS0042150	yellow	Mitochondrial uncoupling protein 5 OS=Arabidopsis thaliana OX=3702 GN=PUMP5 PE=2 SV=1	0.991112
CSS0046770	yellow	Probable indole-3-acetic acid-amido synthetase GH3.1 OS=Arabidopsis thaliana OX=3702 GN=GH3.1 PE=2 SV=1	0.90404
CSS0014476	yellow	Transcription factor MYB14 OS=Arabidopsis thaliana OX=3702 GN=MYB14 PE=2 SV=1	0.825751
CSS0041397	yellow	RING-H2 finger protein ATL2 OS=Arabidopsis thaliana OX=3702 GN=ATL2 PE=2 SV=2	0.956627
CSS0013493	yellow	Aluminum-activated malate transporter 2 OS=Arabidopsis thaliana OX=3702 GN=ALMT2 PE=2 SV=2	0.793749
CSS0034476	yellow	Protein argonaute 2 OS=Arabidopsis thaliana OX=3702 GN=AGO2 PE=1 SV=1	0.890725
CSS0036598	yellow	Mitochondrial uncoupling protein 5 OS=Arabidopsis thaliana OX=3702 GN=PUMP5 PE=2 SV=1	0.983107
CSS0032988	yellow	RING-H2 finger protein ATL2 OS=Arabidopsis thaliana OX=3702 GN=ATL2 PE=2 SV=2	0.963786
CSS0027476	yellow	--	0.749305
CSS0020549	yellow	--	0.846232
CSS0000803	yellow	Xyloglucan endotransglucosylase/hydrolase protein 22 OS=Arabidopsis thaliana OX=3702 GN=XTH22 PE=1 SV=1	0.899925
CSS0017758	yellow	RING-H2 finger protein ATL2 OS=Arabidopsis thaliana OX=3702 GN=ATL2 PE=2 SV=2	0.940289
CSS0044759	yellow	--	0.930314
CSS0020492	yellow	--	0.920641
CSS0034397	yellow	Auxin-responsive protein SAUR36 OS=Arabidopsis thaliana OX=3702 GN=SAUR36 PE=2 SV=1	0.8679
CSS0042012	yellow	Carboxylesterase 1 OS=Actinidia eriantha OX=165200 GN=CXE1 PE=1 SV=1	0.866168
Camellia_sinensis_newGene_12574	yellow	--	0.901856
CSS0016774	yellow	UDP-glucuronate 4-epimerase 6 OS=Arabidopsis thaliana OX=3702 GN=GAE6 PE=1 SV=1	0.984782
CSS0039835	yellow	Protein PHOSPHATE-INDUCED 1 OS=Nicotiana tabacum OX=4097 GN=PHI-1 PE=2 SV=1	0.961965
CSS0030456	yellow	3-ketoacyl-CoA synthase 6 OS=Arabidopsis thaliana OX=3702 GN=CUT1 PE=1 SV=1	0.733948
CSS0016109	yellow	Ethylene-responsive transcription factor 5 OS=Nicotiana tabacum OX=4097 GN=ERF5 PE=2 SV=1	0.937429
CSS0029111	yellow	Transcription factor MYC2 OS=Solanum lycopersicum OX=4081 GN=MYC2 PE=1 SV=1	0.871267
CSS0024887	yellow	BON1-associated protein 2 OS=Arabidopsis thaliana OX=3702 GN=BAP2 PE=1 SV=1	0.952628
Camellia_sinensis_newGene_5108	yellow	--	0.816502
CSS0042931	yellow	F-box protein At1g61340 OS=Arabidopsis thaliana OX=3702 GN=At1g61340 PE=2 SV=1	0.720758
CSS0049402	yellow	--	0.791459
CSS0028434	yellow	Uncharacterized protein At5g65660 OS=Arabidopsis thaliana OX=3702 GN=At5g65660 PE=2 SV=1	0.872512
CSS0033756	yellow	Putative calcium-binding protein CML23 OS=Oryza sativa subsp. japonica OX=39947 GN=CML23 PE=3 SV=1	0.965989
Camellia_sinensis_newGene_11698	yellow	--	0.840401
CSS0001087	yellow	Zinc finger protein ZAT10 OS=Arabidopsis thaliana OX=3702 GN=ZAT10 PE=2 SV=1	0.960955
Camellia_sinensis_newGene_15974	yellow	Calcium-binding protein PBP1 OS=Arabidopsis thaliana OX=3702 GN=PBP1 PE=1 SV=1	0.928091
CSS0010581	yellow	Probable xyloglucan endotransglucosylase/hydrolase protein 23 OS=Arabidopsis thaliana OX=3702 GN=XTH23 PE=2 SV=1	0.95561
CSS0028963	yellow	U-box domain-containing protein 17 OS=Arabidopsis thaliana OX=3702 GN=PUB17 PE=2 SV=1	0.761262
CSS0036446	yellow	18.2 kDa class I heat shock protein OS=Medicago sativa OX=3879 GN=HSP18.2 PE=2 SV=1	0.799727
CSS0048142	yellow	--	0.858295
CSS0029736	yellow	Receptor-like protein kinase FERONIA OS=Arabidopsis thaliana OX=3702 GN=FER PE=1 SV=1	0.922355
CSS0046981	yellow	--	0.884713
CSS0029681	yellow	Xyloglucan endotransglucosylase/hydrolase 2 OS=Glycine max OX=3847 PE=2 SV=1	0.947488
CSS0033864	yellow	--	0.939318
CSS0047466	yellow	Transcription factor MYC2 OS=Solanum lycopersicum OX=4081 GN=MYC2 PE=1 SV=1	0.837248
CSS0004854	yellow	Phospholipase A1-Ibeta2, chloroplastic OS=Arabidopsis thaliana OX=3702 GN=At4g16820 PE=1 SV=2	0.852495
CSS0022315	yellow	--	0.890037
CSS0036300	yellow	U-box domain-containing protein 28 OS=Arabidopsis thaliana OX=3702 GN=PUB28 PE=1 SV=1	0.972844
CSS0047128	yellow	WRKY transcription factor 6 OS=Arabidopsis thaliana OX=3702 GN=WRKY6 PE=1 SV=1	0.933642
CSS0013312	yellow	Ethylene-responsive transcription factor ERF109 OS=Arabidopsis thaliana OX=3702 GN=ERF109 PE=1 SV=1	0.954157
CSS0005280	yellow	PRA1 family protein B3 OS=Arabidopsis thaliana OX=3702 GN=PRA1B3 PE=1 SV=1	0.949944
CSS0011359	yellow	--	0.947755
CSS0010301	yellow	Amino acid transporter AVT1J OS=Arabidopsis thaliana OX=3702 GN=AVT1J PE=2 SV=1	0.878642
CSS0005847	yellow	Protein PHOSPHATE-INDUCED 1 OS=Nicotiana tabacum OX=4097 GN=PHI-1 PE=2 SV=1	0.947497
CSS0001289	yellow	Calcium-binding protein KRP1 OS=Arabidopsis thaliana OX=3702 GN=KRP1 PE=2 SV=1	0.901001
CSS0029187	yellow	Disease resistance protein RPM1 OS=Arabidopsis thaliana OX=3702 GN=RPM1 PE=1 SV=1	0.954485
CSS0002364	yellow	--	0.892501
CSS0016564	yellow	Cytochrome P450 94B1 OS=Arabidopsis thaliana OX=3702 GN=CYP94B1 PE=1 SV=1	0.8381
CSS0005600	yellow	Cationic peroxidase 1 OS=Arachis hypogaea OX=3818 GN=PNC1 PE=1 SV=2	0.856032
CSS0030706	yellow	Ethylene-responsive transcription factor 5 OS=Nicotiana tabacum OX=4097 GN=ERF5 PE=2 SV=1	0.913924
CSS0021023	yellow	Zinc finger protein ZAT10 OS=Arabidopsis thaliana OX=3702 GN=ZAT10 PE=2 SV=1	0.899373
CSS0050450	yellow	Protein DETOXIFICATION 43 OS=Arabidopsis thaliana OX=3702 GN=DTX43 PE=1 SV=1	0.737878
CSS0005311	yellow	F-box protein At5g46170 OS=Arabidopsis thaliana OX=3702 GN=At5g46170 PE=2 SV=1	0.866238
CSS0049167	yellow	Calcium-binding protein PBP1 OS=Arabidopsis thaliana OX=3702 GN=PBP1 PE=1 SV=1	0.945732
CSS0026993	yellow	--	0.940333
CSS0007982	yellow	--	0.82841
CSS0025246	yellow	Ethylene-responsive transcription factor 4 OS=Nicotiana tabacum OX=4097 GN=ERF4 PE=1 SV=1	0.963955
CSS0025582	yellow	--	0.841619
CSS0025300	yellow	Uncharacterized membrane protein At4g09580 OS=Arabidopsis thaliana OX=3702 GN=At4g09580 PE=1 SV=1	0.903098
CSS0010042	yellow	--	0.883388
CSS0007139	yellow	--	0.863321
CSS0000215	yellow	Precursor of CEP14 OS=Arabidopsis thaliana OX=3702 GN=CEP14 PE=2 SV=1	0.8923
CSS0024910	yellow	Probable WRKY transcription factor 70 OS=Arabidopsis thaliana OX=3702 GN=WRKY70 PE=1 SV=1	0.816935
CSS0024866	yellow	Mitogen-activated protein kinase kinase kinase 20 OS=Arabidopsis thaliana OX=3702 GN=MAPKKK20 PE=1 SV=1	0.940505
CSS0025009	yellow	NAC domain-containing protein 6 OS=Glycine max OX=3847 GN=NAC6 PE=2 SV=1	0.829926
CSS0027229	yellow	Tricyclene synthase EBOS, chloroplastic OS=Lotus japonicus OX=34305 GN=EBOS PE=1 SV=1	0.948734
CSS0023314	yellow	Probable E3 ubiquitin-protein ligase RHY1A OS=Arabidopsis thaliana OX=3702 GN=RHY1A PE=1 SV=1	0.921219
CSS0023240	yellow	Calcium-binding protein KRP1 OS=Arabidopsis thaliana OX=3702 GN=KRP1 PE=2 SV=1	0.794127
CSS0013914	yellow	Protein PHOSPHATE-INDUCED 1 OS=Nicotiana tabacum OX=4097 GN=PHI-1 PE=2 SV=1	0.94707
CSS0024389	yellow	Cytochrome b561 and DOMON domain-containing protein At5g35735 OS=Arabidopsis thaliana OX=3702 GN=At5g35735 PE=2 SV=1	0.871758
CSS0023145	yellow	--	0.947891
CSS0028534	yellow	Probable protein phosphatase 2C 63 OS=Arabidopsis thaliana OX=3702 GN=At4g33920 PE=2 SV=1	0.980533
CSS0008608	yellow	Nudix hydrolase 18, mitochondrial OS=Arabidopsis thaliana OX=3702 GN=NUDT18 PE=2 SV=1	0.949224
CSS0029447	yellow	--	0.78661
CSS0028008	yellow	Probable CCR4-associated factor 1 homolog 9 OS=Arabidopsis thaliana OX=3702 GN=CAF1-9 PE=2 SV=1	0.920506
CSS0013323	yellow	E3 ubiquitin-protein ligase PUB23 OS=Arabidopsis thaliana OX=3702 GN=PUB23 PE=1 SV=1	0.831153
CSS0030007	yellow	Calcium-binding protein KRP1 OS=Arabidopsis thaliana OX=3702 GN=KRP1 PE=2 SV=1	0.879667
CSS0015221	yellow	LOB domain-containing protein 41 OS=Arabidopsis thaliana OX=3702 GN=LBD41 PE=2 SV=1	0.906579
CSS0001992	yellow	Zinc finger CCCH domain-containing protein 29 OS=Arabidopsis thaliana OX=3702 GN=At2g40140 PE=1 SV=1	0.969878
CSS0021511	yellow	Protein PHOSPHATE-INDUCED 1 OS=Nicotiana tabacum OX=4097 GN=PHI-1 PE=2 SV=1	0.930421
CSS0014640	yellow	--	0.855391
CSS0049619	yellow	WRKY transcription factor WRKY24 OS=Oryza sativa subsp. japonica OX=39947 GN=WRKY24 PE=2 SV=1	0.861844
CSS0021888	yellow	--	0.762073
CSS0001919	yellow	Probable indole-3-acetic acid-amido synthetase GH3.1 OS=Arabidopsis thaliana OX=3702 GN=GH3.1 PE=2 SV=1	0.937267
CSS0041319	yellow	--	0.933017
CSS0005191	yellow	3-ketoacyl-CoA synthase 11 OS=Arabidopsis thaliana OX=3702 GN=KCS11 PE=1 SV=1	0.856249
CSS0012851	yellow	UDP-glucuronate 4-epimerase 6 OS=Arabidopsis thaliana OX=3702 GN=GAE6 PE=1 SV=1	0.981544
CSS0037858	yellow	--	0.944647
CSS0036125	yellow	Aspartic proteinase PCS1 OS=Arabidopsis thaliana OX=3702 GN=PCS1 PE=2 SV=1	0.928629
CSS0001509	yellow	Calcium-binding allergen Bet v 3 OS=Betula pendula OX=3505 GN=BETVIII PE=1 SV=1	0.969442
CSS0034869	yellow	Protein PHOSPHATE-INDUCED 1 OS=Nicotiana tabacum OX=4097 GN=PHI-1 PE=2 SV=1	0.957926
CSS0000680	yellow	--	0.913931
CSS0026745	yellow	Protein EXORDIUM-like 2 OS=Arabidopsis thaliana OX=3702 GN=EXL2 PE=2 SV=1	0.914211
CSS0002026	yellow	Tricyclene synthase EBOS, chloroplastic OS=Lotus japonicus OX=34305 GN=EBOS PE=1 SV=1	0.795711
Camellia_sinensis_newGene_10644	yellow	HVA22-like protein a OS=Arabidopsis thaliana OX=3702 GN=HVA22A PE=2 SV=1	0.879689
CSS0001446	yellow	--	0.982269
CSS0021498	yellow	NDR1/HIN1-like protein 3 OS=Arabidopsis thaliana OX=3702 GN=NHL3 PE=1 SV=1	0.966613
CSS0032792	yellow	Protein LATERAL ORGAN BOUNDARIES OS=Arabidopsis thaliana OX=3702 GN=LOB PE=1 SV=1	0.837289
CSS0003294	yellow	--	0.836997
CSS0047404	yellow	Ethylene-responsive transcription factor ERF109 OS=Arabidopsis thaliana OX=3702 GN=ERF109 PE=1 SV=1	0.995561
CSS0031378	yellow	Protein PHOSPHATE-INDUCED 1 OS=Nicotiana tabacum OX=4097 GN=PHI-1 PE=2 SV=1	0.9238
CSS0031667	yellow	Protein PHOSPHATE-INDUCED 1 OS=Nicotiana tabacum OX=4097 GN=PHI-1 PE=2 SV=1	0.953693
CSS0032946	yellow	Aspartic proteinase PCS1 OS=Arabidopsis thaliana OX=3702 GN=PCS1 PE=2 SV=1	0.880715
Camellia_sinensis_newGene_21496	yellow	--	0.731442
Camellia_sinensis_newGene_26459	yellow	Probable WRKY transcription factor 41 OS=Arabidopsis thaliana OX=3702 GN=WRKY41 PE=1 SV=2	0.890136
CSS0013301	yellow	Probable calcium-binding protein CML46 OS=Arabidopsis thaliana OX=3702 GN=CML46 PE=1 SV=1	0.969538
CSS0032663	yellow	--	0.78804
Camellia_sinensis_newGene_21495	yellow	--	0.71942
CSS0025132	yellow	Probable indole-3-acetic acid-amido synthetase GH3.1 OS=Arabidopsis thaliana OX=3702 GN=GH3.1 PE=2 SV=1	0.877831
CSS0004876	yellow	NDR1/HIN1-like protein 3 OS=Arabidopsis thaliana OX=3702 GN=NHL3 PE=1 SV=1	0.918338
CSS0031798	yellow	--	0.709673
CSS0006451	yellow	Probable xyloglucan endotransglucosylase/hydrolase protein 23 OS=Arabidopsis thaliana OX=3702 GN=XTH23 PE=2 SV=1	0.954607
CSS0002163	yellow	1-aminocyclopropane-1-carboxylate oxidase OS=Diospyros kaki OX=35925 GN=DK-ACO1 PE=2 SV=1	0.754628
CSS0010836	yellow	NAC domain-containing protein 90 OS=Arabidopsis thaliana OX=3702 GN=NAC090 PE=1 SV=1	0.933836
CSS0022566	yellow	Scarecrow-like protein 13 OS=Arabidopsis thaliana OX=3702 GN=SCL13 PE=2 SV=2	0.967853
CSS0046911	yellow	F-box protein At5g46170 OS=Arabidopsis thaliana OX=3702 GN=At5g46170 PE=2 SV=1	0.916619
CSS0008620	yellow	Probable CCR4-associated factor 1 homolog 9 OS=Arabidopsis thaliana OX=3702 GN=CAF1-9 PE=2 SV=1	0.9346
CSS0037777	yellow	Calcium-binding allergen Bet v 3 OS=Betula pendula OX=3505 GN=BETVIII PE=1 SV=1	0.927228
CSS0019909	yellow	--	0.904308
CSS0035226	yellow	18.1 kDa class I heat shock protein OS=Arabidopsis thaliana OX=3702 GN=HSP18.1 PE=1 SV=1	0.818219
CSS0042662	yellow	Nudix hydrolase 18, mitochondrial OS=Arabidopsis thaliana OX=3702 GN=NUDT18 PE=2 SV=1	0.947625
CSS0013701	yellow	WRKY transcription factor WRKY24 OS=Oryza sativa subsp. indica OX=39946 GN=WRKY24 PE=2 SV=1	0.922261
CSS0009010	yellow	Disease resistance protein Pik-1 OS=Oryza sativa subsp. japonica OX=39947 GN=PIK-1 PE=1 SV=1	0.800275
CSS0044673	yellow	Ethylene-responsive transcription factor ERF017 OS=Arabidopsis thaliana OX=3702 GN=ERF017 PE=2 SV=1	0.967705
CSS0041686	yellow	--	0.922334
CSS0005905	yellow	Probable WRKY transcription factor 17 OS=Arabidopsis thaliana OX=3702 GN=WRKY17 PE=1 SV=2	0.969431
CSS0021887	yellow	E3 ubiquitin-protein ligase PUB22 OS=Arabidopsis thaliana OX=3702 GN=PUB22 PE=1 SV=1	0.742045
Camellia_sinensis_newGene_5557	yellow	Probable WRKY transcription factor 41 OS=Arabidopsis thaliana OX=3702 GN=WRKY41 PE=1 SV=2	0.902978
CSS0012355	yellow	Scopoletin glucosyltransferase OS=Nicotiana tabacum OX=4097 GN=TOGT1 PE=1 SV=1	0.884865
CSS0022781	yellow	Heavy metal-associated isoprenylated plant protein 46 OS=Arabidopsis thaliana OX=3702 GN=HIPP46 PE=2 SV=1	0.767521
CSS0040936	yellow	--	0.922202
CSS0005724	yellow	Protein PHOSPHATE-INDUCED 1 OS=Nicotiana tabacum OX=4097 GN=PHI-1 PE=2 SV=1	0.80128
CSS0027684	yellow	Probable protein phosphatase 2C 4 OS=Arabidopsis thaliana OX=3702 GN=PLL5 PE=2 SV=1	0.947936
CSS0015665	yellow	Ferritin-3, chloroplastic OS=Glycine max OX=3847 PE=2 SV=1	0.85704
CSS0037175	yellow	Protein ALP1-like OS=Arabidopsis thaliana OX=3702 GN=At3g55350 PE=2 SV=1	0.992028
CSS0014419	yellow	Probable galacturonosyltransferase-like 10 OS=Arabidopsis thaliana OX=3702 GN=GATL10 PE=2 SV=1	0.874427
CSS0045994	yellow	--	0.881004
CSS0024285	yellow	Auxin-responsive protein SAUR32 OS=Arabidopsis thaliana OX=3702 GN=SAUR32 PE=2 SV=1	0.920127
CSS0015917	yellow	Protein PHOSPHATE-INDUCED 1 OS=Nicotiana tabacum OX=4097 GN=PHI-1 PE=2 SV=1	0.97487
CSS0009697	yellow	Ferritin-3, chloroplastic OS=Glycine max OX=3847 PE=2 SV=1	0.779974
CSS0000623	yellow	Protein LATERAL ORGAN BOUNDARIES OS=Arabidopsis thaliana OX=3702 GN=LOB PE=1 SV=1	0.825823
CSS0028477	yellow	Protein EXORDIUM-like 5 OS=Arabidopsis thaliana OX=3702 GN=EXL5 PE=2 SV=1	0.814206
Camellia_sinensis_newGene_1923	yellow	--	0.725708
CSS0014363	yellow	Ethylene-responsive transcription factor ERF109 OS=Arabidopsis thaliana OX=3702 GN=ERF109 PE=1 SV=1	0.960271
CSS0019338	yellow	Probable WRKY transcription factor 17 OS=Arabidopsis thaliana OX=3702 GN=WRKY17 PE=1 SV=2	0.980674
CSS0049357	yellow	ABC transporter I family member 17 OS=Arabidopsis thaliana OX=3702 GN=ABCI17 PE=2 SV=1	0.710579
CSS0007179	yellow	Zinc finger AN1 domain-containing stress-associated protein 12 OS=Arabidopsis thaliana OX=3702 GN=SAP12 PE=2 SV=2	0.932165
CSS0033997	yellow	Scarecrow-like protein 13 OS=Arabidopsis thaliana OX=3702 GN=SCL13 PE=2 SV=2	0.929833
CSS0024752	yellow	Protein argonaute 2 OS=Arabidopsis thaliana OX=3702 GN=AGO2 PE=1 SV=1	0.892098
CSS0002730	yellow	18.2 kDa class I heat shock protein OS=Medicago sativa OX=3879 GN=HSP18.2 PE=2 SV=1	0.755812
CSS0026962	yellow	Mitochondrial uncoupling protein 5 OS=Arabidopsis thaliana OX=3702 GN=PUMP5 PE=2 SV=1	0.926808
CSS0037782	yellow	Probable calcium-binding protein CML46 OS=Arabidopsis thaliana OX=3702 GN=CML46 PE=1 SV=1	0.980258
CSS0014453	yellow	--	0.909819
Camellia_sinensis_newGene_2703	yellow	Probable WRKY transcription factor 41 OS=Arabidopsis thaliana OX=3702 GN=WRKY41 PE=1 SV=2	0.934231
CSS0032899	yellow	Metalloendoproteinase 3-MMP OS=Arabidopsis thaliana OX=3702 GN=3MMP PE=1 SV=1	0.746311
CSS0022692	yellow	Ethylene-responsive transcription factor 4 OS=Nicotiana tabacum OX=4097 GN=ERF4 PE=1 SV=1	0.917446
CSS0010580	yellow	--	0.809026
CSS0039540	yellow	Glutamyl-tRNA reductase 1, chloroplastic OS=Cucumis sativus OX=3659 GN=HEMA1 PE=2 SV=1	0.802079
CSS0010246	yellow	Probable xyloglucan endotransglucosylase/hydrolase protein 23 OS=Arabidopsis thaliana OX=3702 GN=XTH23 PE=2 SV=1	0.806126
Camellia_sinensis_newGene_24675	yellow	--	0.963573
CSS0020123	yellow	Chitin-inducible gibberellin-responsive protein 1 OS=Oryza sativa subsp. japonica OX=39947 GN=CIGR1 PE=2 SV=1	0.938729
CSS0011185	yellow	--	0.757046
Camellia_sinensis_newGene_7537	yellow	--	0.781194
CSS0035041	yellow	Protein EXORDIUM-like 2 OS=Arabidopsis thaliana OX=3702 GN=EXL2 PE=2 SV=1	0.849648
CSS0018159	yellow	Probable calcium-binding protein CML18 OS=Oryza sativa subsp. japonica OX=39947 GN=CML18 PE=2 SV=1	0.922965
CSS0032035	yellow	E3 ubiquitin-protein ligase RDUF2 OS=Arabidopsis thaliana OX=3702 GN=DURF2 PE=1 SV=1	0.840196
CSS0016114	yellow	Dehydration-responsive element-binding protein 1F OS=Oryza sativa subsp. indica OX=39946 GN=DREB1F PE=2 SV=1	0.703897
CSS0016862	yellow	--	0.700927
CSS0014204	yellow	--	0.924746
CSS0023530	yellow	--	0.897805
CSS0048593	yellow	--	0.885095
CSS0021634	yellow	Alcohol dehydrogenase OS=Malus domestica OX=3750 GN=ADH PE=2 SV=1	0.801794
CSS0013072	yellow	--	0.765566
CSS0013515	yellow	Ferritin-3, chloroplastic OS=Glycine max OX=3847 PE=2 SV=1	0.763262
CSS0042549	yellow	Protein EXORDIUM-like 2 OS=Arabidopsis thaliana OX=3702 GN=EXL2 PE=2 SV=1	0.743708
CSS0040110	yellow	Probable WRKY transcription factor 70 OS=Arabidopsis thaliana OX=3702 GN=WRKY70 PE=1 SV=1	0.817937
CSS0043006	yellow	NDR1/HIN1-like protein 13 OS=Arabidopsis thaliana OX=3702 GN=NHL13 PE=2 SV=1	0.927595
CSS0015155	yellow	Ethylene-responsive transcription factor 4 OS=Arabidopsis thaliana OX=3702 GN=ERF4 PE=1 SV=1	0.888624
CSS0028404	yellow	Probable LRR receptor-like serine/threonine-protein kinase RKF3 OS=Arabidopsis thaliana OX=3702 GN=RKF3 PE=2 SV=1	0.928321
CSS0041456	yellow	Transcription factor MYB44 OS=Arabidopsis thaliana OX=3702 GN=MYB44 PE=1 SV=1	0.965829
CSS0024937	yellow	Serine decarboxylase OS=Arabidopsis thaliana OX=3702 GN=SDC PE=1 SV=1	0.859404
CSS0031796	yellow	--	0.880016
CSS0019860	yellow	BON1-associated protein 2 OS=Arabidopsis thaliana OX=3702 GN=BAP2 PE=1 SV=1	0.963539
CSS0015542	yellow	--	0.937807
CSS0027738	yellow	--	0.941927
CSS0029164	yellow	Protein PHOSPHATE-INDUCED 1 OS=Nicotiana tabacum OX=4097 GN=PHI-1 PE=2 SV=1	0.937245
CSS0019921	yellow	Calmodulin-like protein 3 OS=Arabidopsis thaliana OX=3702 GN=CML3 PE=2 SV=1	0.923
CSS0028181	yellow	Exocyst complex component EXO70H1 OS=Arabidopsis thaliana OX=3702 GN=EXO70H1 PE=1 SV=1	0.936579
CSS0028565	yellow	Probable WRKY transcription factor 40 OS=Arabidopsis thaliana OX=3702 GN=WRKY40 PE=1 SV=1	0.906944
CSS0017555	yellow	Ferritin-3, chloroplastic OS=Glycine max OX=3847 PE=2 SV=1	0.787251
CSS0029813	yellow	Probable calcium-binding protein CML46 OS=Arabidopsis thaliana OX=3702 GN=CML46 PE=1 SV=1	0.892008
CSS0034715	yellow	Transcription factor MYB4 OS=Oryza sativa subsp. japonica OX=39947 GN=MYB4 PE=2 SV=2	0.924156
CSS0014526	yellow	Protein ROH1 OS=Arabidopsis thaliana OX=3702 GN=ROH1 PE=1 SV=1	0.84126
CSS0045557	yellow	--	0.922619
CSS0016626	yellow	--	0.787481
CSS0012652	yellow	--	0.870988
CSS0013230	yellow	Probable galacturonosyltransferase-like 10 OS=Arabidopsis thaliana OX=3702 GN=GATL10 PE=2 SV=1	0.910158
CSS0022646	yellow	--	0.96204
CSS0024960	salmon	Basic endochitinase OS=Vitis vinifera OX=29760 GN=CHIT1B PE=2 SV=1	0.912772
CSS0026805	salmon	Zinc finger protein 10 OS=Arabidopsis thaliana OX=3702 GN=ZFP10 PE=2 SV=1	0.738151
CSS0046382	salmon	--	0.960392
CSS0028228	salmon	Tropinone reductase homolog OS=Datura stramonium OX=4076 PE=2 SV=1	0.951275
Camellia_sinensis_newGene_24017	salmon	Stemmadenine O-acetyltransferase OS=Catharanthus roseus OX=4058 GN=SAT PE=1 SV=1	0.776079
CSS0028220	salmon	Chitinase 5 OS=Oryza sativa subsp. japonica OX=39947 GN=Cht5 PE=2 SV=1	0.8822
Camellia_sinensis_newGene_3137	salmon	--	0.95151
Camellia_sinensis_newGene_23356	salmon	Desiccation-related protein PCC13-62 OS=Craterostigma plantagineum OX=4153 PE=2 SV=1	0.970323
CSS0050088	salmon	--	0.960614
CSS0028197	salmon	Probable inactive patatin-like protein 9 OS=Arabidopsis thaliana OX=3702 GN=PLP9 PE=2 SV=1	0.770605
CSS0030792	salmon	GDSL esterase/lipase At1g29660 OS=Arabidopsis thaliana OX=3702 GN=At1g29660 PE=1 SV=1	0.93819
CSS0019229	salmon	Protein HOTHEAD OS=Arabidopsis thaliana OX=3702 GN=HTH PE=1 SV=1	0.923145
CSS0013903	salmon	Chitinase 4 OS=Oryza sativa subsp. japonica OX=39947 GN=Cht4 PE=2 SV=2	0.890881
Camellia_sinensis_newGene_25286	salmon	--	0.794308
CSS0021037	salmon	Chitinase 4 OS=Oryza sativa subsp. japonica OX=39947 GN=Cht4 PE=2 SV=2	0.925374
CSS0004548	salmon	GDSL esterase/lipase At1g29670 OS=Arabidopsis thaliana OX=3702 GN=At1g29670 PE=2 SV=1	0.866115
CSS0023205	salmon	Protein disulfide-isomerase OS=Datisca glomerata OX=34297 GN=PDI PE=2 SV=1	0.938068
CSS0010762	salmon	--	0.740416
CSS0033811	salmon	Transcription factor MYB3 OS=Crocosmia x crocosmiiflora OX=1053288 GN=MYB3 PE=2 SV=1	0.911195
CSS0047425	salmon	Cyanidin 3-O-galactoside 2''-O-xylosyltransferase FGGT1 OS=Actinidia chinensis var. chinensis OX=1590841 GN=F3GGT1 PE=1 SV=2	0.785372
CSS0029014	salmon	--	0.709274
Camellia_sinensis_newGene_9397	salmon	--	0.887611
CSS0030724	salmon	Class V chitinase OS=Arabidopsis thaliana OX=3702 GN=ChiC PE=1 SV=1	0.906792
CSS0040561	salmon	--	0.71009
CSS0019180	salmon	Chitinase 4 OS=Oryza sativa subsp. japonica OX=39947 GN=Cht4 PE=2 SV=2	0.962868
CSS0028464	salmon	Probable indole-3-pyruvate monooxygenase YUCCA4 OS=Arabidopsis thaliana OX=3702 GN=YUC4 PE=1 SV=1	0.808392
CSS0043572	salmon	Myb family transcription factor MOF1 OS=Oryza sativa subsp. japonica OX=39947 GN=MOF1 PE=1 SV=1	0.892645
CSS0018783	salmon	--	0.811794
CSS0007743	salmon	Berberine bridge enzyme-like 8 OS=Arabidopsis thaliana OX=3702 GN=At1g30700 PE=2 SV=1	0.919843
CSS0046616	salmon	Norbelladine synthase OS=Narcissus pseudonarcissus OX=39639 GN=NBS PE=1 SV=1	0.763237
CSS0017837	salmon	Berberine bridge enzyme-like 24 OS=Arabidopsis thaliana OX=3702 GN=At5g44380 PE=2 SV=1	0.871293
CSS0005215	salmon	Basic endochitinase OS=Vitis vinifera OX=29760 GN=CHIT1B PE=2 SV=1	0.83827
CSS0023786	salmon	Glucan endo-1,3-beta-glucosidase OS=Triticum aestivum OX=4565 GN=GLC1 PE=2 SV=1	0.854377
CSS0017103	salmon	Chitinase 4 OS=Oryza sativa subsp. japonica OX=39947 GN=Cht4 PE=2 SV=2	0.927368
Camellia_sinensis_newGene_23358	salmon	Desiccation-related protein PCC13-62 OS=Craterostigma plantagineum OX=4153 PE=2 SV=1	0.975958
CSS0043063	salmon	Transcription repressor OFP8 OS=Arabidopsis thaliana OX=3702 GN=OFP8 PE=1 SV=1	0.793828
CSS0003553	salmon	Glucan endo-1,3-beta-glucosidase, basic isoform OS=Prunus persica OX=3760 GN=GNS1 PE=3 SV=1	0.931869
CSS0027503	salmon	Growth-regulating factor 1 OS=Oryza sativa subsp. indica OX=39946 GN=GRF1 PE=2 SV=1	0.703315
CSS0040890	salmon	Growth-regulating factor 4 OS=Oryza sativa subsp. japonica OX=39947 GN=GRF4 PE=1 SV=1	0.857766
CSS0041435	salmon	Kiwellin OS=Actinidia deliciosa OX=3627 PE=1 SV=2	0.905163
CSS0039285	salmon	14 kDa proline-rich protein DC2.15 OS=Daucus carota OX=4039 PE=2 SV=1	0.953861
CSS0049803	salmon	Cysteine-rich repeat secretory protein 38 OS=Arabidopsis thaliana OX=3702 GN=CRRSP38 PE=2 SV=1	0.9432
CSS0000932	salmon	(-)-germacrene D synthase OS=Vitis vinifera OX=29760 GN=VIT_19s0014g04930 PE=1 SV=1	0.770801
CSS0017669	salmon	--	0.753566
CSS0037399	salmon	Arabinosyltransferase XEG113 OS=Arabidopsis thaliana OX=3702 GN=XEG113 PE=2 SV=1	0.940639
CSS0014950	salmon	UDP-galactose/UDP-glucose transporter 4 OS=Arabidopsis thaliana OX=3702 GN=UTR4 PE=2 SV=1	0.788112
CSS0016492	salmon	Protein HOTHEAD OS=Arabidopsis thaliana OX=3702 GN=HTH PE=1 SV=1	0.894647
Camellia_sinensis_newGene_10628	salmon	--	0.933208
CSS0035329	salmon	--	0.845323
CSS0050176	salmon	Basic secretory protease (Fragments) OS=Boswellia serrata OX=613112 PE=1 SV=1	0.955254
Camellia_sinensis_newGene_22368	salmon	Putative DNA (cytosine-5)-methyltransferase CMT1 OS=Arabidopsis thaliana OX=3702 GN=CMT1 PE=5 SV=2	0.800716
CSS0016675	salmon	--	0.941187
CSS0029657	salmon	Protein disulfide-isomerase OS=Datisca glomerata OX=34297 GN=PDI PE=2 SV=1	0.956351
CSS0030687	salmon	Transcription repressor OFP13 OS=Arabidopsis thaliana OX=3702 GN=OFP13 PE=1 SV=1	0.781353
Camellia_sinensis_newGene_1662	salmon	--	0.858909
CSS0032075	salmon	Kiwellin-1 OS=Zea mays OX=4577 GN=KWL1 PE=1 SV=1	0.798413
CSS0016062	salmon	Strictosidine synthase (Fragment) OS=Rauvolfia mannii OX=4062 GN=STR1 PE=3 SV=1	0.974671
Camellia_sinensis_newGene_8524	salmon	--	0.737399
Camellia_sinensis_newGene_16669	salmon	--	0.718334
CSS0042639	salmon	Chitinase 4 OS=Oryza sativa subsp. japonica OX=39947 GN=Cht4 PE=2 SV=2	0.938289
CSS0015315	salmon	FT-interacting protein 3 OS=Arabidopsis thaliana OX=3702 GN=FTIP3 PE=1 SV=1	0.940251
CSS0000504	salmon	FT-interacting protein 3 OS=Arabidopsis thaliana OX=3702 GN=FTIP3 PE=1 SV=1	0.944968
CSS0009768	salmon	Polygalacturonase QRT3 OS=Arabidopsis thaliana OX=3702 GN=QRT3 PE=2 SV=1	0.856593
CSS0047109	salmon	Transcription factor SPEECHLESS OS=Arabidopsis thaliana OX=3702 GN=SPCH PE=1 SV=1	0.940193
CSS0015465	salmon	Transcription factor SPEECHLESS OS=Arabidopsis thaliana OX=3702 GN=SPCH PE=1 SV=1	0.914229
CSS0018389	salmon	--	0.827153
Camellia_sinensis_newGene_31643	salmon	Tropinone reductase homolog OS=Datura stramonium OX=4076 PE=2 SV=1	0.773261
Camellia_sinensis_newGene_9402	salmon	--	0.847192
CSS0028324	magenta	--	0.724893
CSS0037852	magenta	Photosystem II CP43 reaction center protein OS=Fagopyrum esculentum subsp. ancestrale OX=180217 GN=psbC PE=3 SV=1	0.827854
CSS0009554	magenta	DNA-directed RNA polymerase subunit beta'' OS=Panax ginseng OX=4054 GN=rpoC2 PE=3 SV=1	0.851185
CSS0027461	magenta	Putative anthocyanidin reductase OS=Ginkgo biloba OX=3311 PE=2 SV=1	0.721298
CSS0023111	magenta	Photosystem II D2 protein OS=Antirrhinum majus OX=4151 GN=psbD PE=1 SV=1	0.877747
CSS0048923	magenta	--	0.905713
CSS0010292	magenta	Maturase K OS=Camellia sinensis OX=4442 GN=matK PE=3 SV=1	0.914592
CSS0044962	magenta	--	0.933513
CSS0033051	magenta	--	0.774471
CSS0012622	magenta	--	0.928627
Camellia_sinensis_newGene_6227	magenta	--	0.926008
CSS0047935	magenta	30S ribosomal protein S3, chloroplastic OS=Nicotiana sylvestris OX=4096 GN=rps3 PE=3 SV=1	0.874656
Camellia_sinensis_newGene_5369	magenta	Proton pump-interactor 1 OS=Arabidopsis thaliana OX=3702 GN=PPI1 PE=1 SV=2	0.824749
Camellia_sinensis_newGene_25674	magenta	--	0.843603
CSS0013534	magenta	30S ribosomal protein S14, chloroplastic OS=Buxus microphylla OX=153571 GN=rps14 PE=3 SV=1	0.93121
CSS0022304	magenta	Transcription factor ORG2 OS=Arabidopsis thaliana OX=3702 GN=ORG2 PE=1 SV=1	0.757483
CSS0023353	magenta	NAD(P)H-quinone oxidoreductase subunit I, chloroplastic OS=Nuphar advena OX=77108 GN=ndhI PE=3 SV=1	0.934071
CSS0015346	magenta	Miraculin OS=Synsepalum dulcificum OX=3743 PE=1 SV=3	0.800805
CSS0041127	magenta	--	0.828254
Camellia_sinensis_newGene_14892	magenta	--	0.765861
CSS0043925	magenta	Protein trichome birefringence-like 11 OS=Arabidopsis thaliana OX=3702 GN=TBL11 PE=2 SV=1	0.811363
Camellia_sinensis_newGene_22608	magenta	Phosphatidylinositol/phosphatidylcholine transfer protein SFH11 OS=Arabidopsis thaliana OX=3702 GN=SFH11 PE=3 SV=1	0.800388
CSS0038652	magenta	30S ribosomal protein S2, chloroplastic OS=Eucalyptus globulus subsp. globulus OX=71271 GN=rps2 PE=3 SV=1	0.931838
CSS0030134	magenta	DNA topoisomerase 1 OS=Daucus carota OX=4039 GN=TOP1 PE=2 SV=1	0.763849
CSS0020252	magenta	--	0.971991
CSS0002229	magenta	--	0.907398
CSS0016818	magenta	--	0.956815
CSS0035327	magenta	50S ribosomal protein L23, chloroplastic OS=Coffea arabica OX=13443 GN=rpl23-A PE=3 SV=1	0.886197
CSS0046517	magenta	Phenylacetaldehyde reductase OS=Rosa hybrid cultivar OX=128735 GN=PAR PE=1 SV=1	0.897114
CSS0041698	magenta	--	0.757527
CSS0009166	magenta	Transcription factor ORG2 OS=Arabidopsis thaliana OX=3702 GN=ORG2 PE=1 SV=1	0.829822
CSS0030738	magenta	NAD(P)H-quinone oxidoreductase subunit H, chloroplastic OS=Platanus occidentalis OX=4403 GN=ndhH PE=3 SV=1	0.938735
CSS0045974	magenta	--	0.766032
CSS0047546	magenta	60S ribosomal protein L5, mitochondrial OS=Arabidopsis thaliana OX=3702 GN=RPL5 PE=1 SV=1	0.804865
CSS0020927	magenta	ATP synthase subunit b, chloroplastic OS=Eucalyptus globulus subsp. globulus OX=71271 GN=atpF PE=3 SV=1	0.959802
CSS0038860	magenta	--	0.899444
CSS0045026	magenta	--	0.972317
Camellia_sinensis_newGene_8391	magenta	--	0.8191
CSS0016167	magenta	Miraculin OS=Synsepalum dulcificum OX=3743 PE=1 SV=3	0.799231
CSS0018496	magenta	ATP synthase subunit a, chloroplastic OS=Atropa belladonna OX=33113 GN=atpI PE=3 SV=1	0.738384
CSS0029618	magenta	ATP synthase subunit c, chloroplastic OS=Acorus americanus OX=263995 GN=atpH PE=3 SV=1	0.905314
Camellia_sinensis_newGene_14146	magenta	--	0.732403
Camellia_sinensis_newGene_414	magenta	--	0.725323
CSS0047130	magenta	Miraculin OS=Synsepalum dulcificum OX=3743 PE=1 SV=3	0.764389
CSS0026029	magenta	Photosystem II reaction center protein H OS=Atropa belladonna OX=33113 GN=psbH PE=3 SV=3	0.925305
CSS0025197	magenta	--	0.937633
CSS0039809	magenta	--	0.920027
CSS0000712	magenta	Probable 2-oxoglutarate-dependent dioxygenase At5g05600 OS=Arabidopsis thaliana OX=3702 GN=At5g05600 PE=2 SV=1	0.808867
Camellia_sinensis_newGene_6226	magenta	--	0.81024
CSS0042247	magenta	Monothiol glutaredoxin-S2 OS=Arabidopsis thaliana OX=3702 GN=GRXS2 PE=3 SV=1	0.826109
CSS0039937	magenta	--	0.965891
CSS0012650	magenta	NAD(P)H-quinone oxidoreductase subunit J, chloroplastic OS=Vitis vinifera OX=29760 GN=ndhJ PE=3 SV=1	0.89842
CSS0018158	magenta	Putative ATP synthase protein YMF19 OS=Helianthus annuus OX=4232 GN=YMF19 PE=3 SV=1	0.784461

## Sheet: Salmon module (85)
Table S6. Data from WGCNA analysis
Detail information of Salmon module (85 genes)
GeneID	Module	Gene_symbol	Annotation
CSS0024960	salmon	CHIT1B	Basic endochitinase OS=Vitis vinifera OX=29760 GN=CHIT1B PE=2 SV=1
CSS0026805	salmon	ZFP10	Zinc finger protein 10 OS=Arabidopsis thaliana OX=3702 GN=ZFP10 PE=2 SV=1
CSS0046382	salmon	--	--
CSS0028228	salmon	NADPH	Tropinone reductase homolog OS=Datura stramonium OX=4076 PE=2 SV=1
Camellia_sinensis_newGene_24017	salmon	SAT	Stemmadenine O-acetyltransferase OS=Catharanthus roseus OX=4058 GN=SAT PE=1 SV=1
CSS0028220	salmon	Cht5	Chitinase 5 OS=Oryza sativa subsp. japonica OX=39947 GN=Cht5 PE=2 SV=1
Camellia_sinensis_newGene_3137	salmon	--	--
Camellia_sinensis_newGene_23356	salmon	PCC13-62	Desiccation-related protein PCC13-62 OS=Craterostigma plantagineum OX=4153 PE=2 SV=1
CSS0050088	salmon	--	--
CSS0028197	salmon	PLP9	Probable inactive patatin-like protein 9 OS=Arabidopsis thaliana OX=3702 GN=PLP9 PE=2 SV=1
CSS0030792	salmon	GDSL	GDSL esterase/lipase At1g29660 OS=Arabidopsis thaliana OX=3702 GN=At1g29660 PE=1 SV=1
CSS0019229	salmon	HTH	Protein HOTHEAD OS=Arabidopsis thaliana OX=3702 GN=HTH PE=1 SV=1
CSS0013903	salmon	Cht4	Chitinase 4 OS=Oryza sativa subsp. japonica OX=39947 GN=Cht4 PE=2 SV=2
Camellia_sinensis_newGene_25286	salmon	--	--
CSS0021037	salmon	Cht4	Chitinase 4 OS=Oryza sativa subsp. japonica OX=39947 GN=Cht4 PE=2 SV=2
CSS0004548	salmon	GDSL	GDSL esterase/lipase At1g29670 OS=Arabidopsis thaliana OX=3702 GN=At1g29670 PE=2 SV=1
CSS0023205	salmon	PDI	Protein disulfide-isomerase OS=Datisca glomerata OX=34297 GN=PDI PE=2 SV=1
CSS0010762	salmon	--	--
CSS0033811	salmon	MYB3	Transcription factor MYB3 OS=Crocosmia x crocosmiiflora OX=1053288 GN=MYB3 PE=2 SV=1
CSS0047425	salmon	F3GGT1	Cyanidin 3-O-galactoside 2''-O-xylosyltransferase FGGT1 OS=Actinidia chinensis var. chinensis OX=1590841 GN=F3GGT1 PE=1 SV=2
CSS0029014	salmon	--	--
Camellia_sinensis_newGene_9397	salmon	--	--
CSS0030724	salmon	ChiC	Class V chitinase OS=Arabidopsis thaliana OX=3702 GN=ChiC PE=1 SV=1
CSS0040561	salmon	--	--
CSS0019180	salmon	Cht4	Chitinase 4 OS=Oryza sativa subsp. japonica OX=39947 GN=Cht4 PE=2 SV=2
CSS0028464	salmon	YUC4	Probable indole-3-pyruvate monooxygenase YUCCA4 OS=Arabidopsis thaliana OX=3702 GN=YUC4 PE=1 SV=1
CSS0043572	salmon	MOF1	Myb family transcription factor MOF1 OS=Oryza sativa subsp. japonica OX=39947 GN=MOF1 PE=1 SV=1
CSS0018783	salmon	--	--
CSS0007743	salmon	BBEL8	Berberine bridge enzyme-like 8 OS=Arabidopsis thaliana OX=3702 GN=At1g30700 PE=2 SV=1
CSS0046616	salmon	NBS	Norbelladine synthase OS=Narcissus pseudonarcissus OX=39639 GN=NBS PE=1 SV=1
CSS0017837	salmon	BBEL24	Berberine bridge enzyme-like 24 OS=Arabidopsis thaliana OX=3702 GN=At5g44380 PE=2 SV=1
CSS0005215	salmon	CHIT1B	Basic endochitinase OS=Vitis vinifera OX=29760 GN=CHIT1B PE=2 SV=1
CSS0023786	salmon	GLC1	Glucan endo-1,3-beta-glucosidase OS=Triticum aestivum OX=4565 GN=GLC1 PE=2 SV=1
CSS0017103	salmon	Cht4	Chitinase 4 OS=Oryza sativa subsp. japonica OX=39947 GN=Cht4 PE=2 SV=2
Camellia_sinensis_newGene_23358	salmon	PCC13-62	Desiccation-related protein PCC13-62 OS=Craterostigma plantagineum OX=4153 PE=2 SV=1
CSS0043063	salmon	OFP8	Transcription repressor OFP8 OS=Arabidopsis thaliana OX=3702 GN=OFP8 PE=1 SV=1
CSS0003553	salmon	GNS1	Glucan endo-1,3-beta-glucosidase, basic isoform OS=Prunus persica OX=3760 GN=GNS1 PE=3 SV=1
CSS0027503	salmon	GRF1	Growth-regulating factor 1 OS=Oryza sativa subsp. indica OX=39946 GN=GRF1 PE=2 SV=1
CSS0040890	salmon	GRF4	Growth-regulating factor 4 OS=Oryza sativa subsp. japonica OX=39947 GN=GRF4 PE=1 SV=1
CSS0041435	salmon	KOS	Kiwellin OS=Actinidia deliciosa OX=3627 PE=1 SV=2
CSS0039285	salmon		14 kDa proline-rich protein DC2.15 OS=Daucus carota OX=4039 PE=2 SV=1
CSS0049803	salmon	CRRSP38	Cysteine-rich repeat secretory protein 38 OS=Arabidopsis thaliana OX=3702 GN=CRRSP38 PE=2 SV=1
CSS0000932	salmon	VIT	(-)-germacrene D synthase OS=Vitis vinifera OX=29760 GN=VIT_19s0014g04930 PE=1 SV=1
CSS0017669	salmon	--	--
CSS0037399	salmon	XEG113	Arabinosyltransferase XEG113 OS=Arabidopsis thaliana OX=3702 GN=XEG113 PE=2 SV=1
CSS0014950	salmon	UTR4	UDP-galactose/UDP-glucose transporter 4 OS=Arabidopsis thaliana OX=3702 GN=UTR4 PE=2 SV=1
CSS0016492	salmon	HTH	Protein HOTHEAD OS=Arabidopsis thaliana OX=3702 GN=HTH PE=1 SV=1
Camellia_sinensis_newGene_10628	salmon	--	--
CSS0035329	salmon	--	--
CSS0050176	salmon	BSP	Basic secretory protease (Fragments) OS=Boswellia serrata OX=613112 PE=1 SV=1
Camellia_sinensis_newGene_22368	salmon	CMT1	Putative DNA (cytosine-5)-methyltransferase CMT1 OS=Arabidopsis thaliana OX=3702 GN=CMT1 PE=5 SV=2
CSS0016675	salmon	--	--
CSS0029657	salmon	PDI	Protein disulfide-isomerase OS=Datisca glomerata OX=34297 GN=PDI PE=2 SV=1
CSS0030687	salmon	OFP13	Transcription repressor OFP13 OS=Arabidopsis thaliana OX=3702 GN=OFP13 PE=1 SV=1
Camellia_sinensis_newGene_1662	salmon	--	--
CSS0032075	salmon	KWL1	Kiwellin-1 OS=Zea mays OX=4577 GN=KWL1 PE=1 SV=1
CSS0016062	salmon	STR1	Strictosidine synthase (Fragment) OS=Rauvolfia mannii OX=4062 GN=STR1 PE=3 SV=1
Camellia_sinensis_newGene_8524	salmon	--	--
Camellia_sinensis_newGene_16669	salmon	--	--
CSS0042639	salmon	Cht4	Chitinase 4 OS=Oryza sativa subsp. japonica OX=39947 GN=Cht4 PE=2 SV=2
CSS0015315	salmon	FTIP3	FT-interacting protein 3 OS=Arabidopsis thaliana OX=3702 GN=FTIP3 PE=1 SV=1
CSS0000504	salmon	FTIP3	FT-interacting protein 3 OS=Arabidopsis thaliana OX=3702 GN=FTIP3 PE=1 SV=1
CSS0009768	salmon	QRT3	Polygalacturonase QRT3 OS=Arabidopsis thaliana OX=3702 GN=QRT3 PE=2 SV=1
CSS0047109	salmon	SPCH	Transcription factor SPEECHLESS OS=Arabidopsis thaliana OX=3702 GN=SPCH PE=1 SV=1
CSS0015465	salmon	SPCH	Transcription factor SPEECHLESS OS=Arabidopsis thaliana OX=3702 GN=SPCH PE=1 SV=1
CSS0018389	salmon	--	--
Camellia_sinensis_newGene_31643	salmon	TRH	Tropinone reductase homolog OS=Datura stramonium OX=4076 PE=2 SV=1
Camellia_sinensis_newGene_9402	salmon	--	--
CSS0040561	salmon	HP	hypothetical protein TEA_016511 [Camellia sinensis var. sinensis]
Camellia_sinensis_newGene_22368	salmon	HP	hypothetical protein TEA_002478 [Camellia sinensis var. sinensis]
Camellia_sinensis_newGene_23358	salmon	PCC13-62	desiccation-related protein PCC13-62-like [Camellia sinensis]
CSS0024960	salmon	HYC85	hypothetical protein HYC85_005299 [Camellia sinensis]
CSS0030792	salmon	HYC85	hypothetical protein HYC85_018029 [Camellia sinensis]
CSS0030724	salmon	HYC85	hypothetical protein HYC85_016155 [Camellia sinensis]
CSS0017669	salmon	DEGP	uncharacterized protein LOC114301337 [Camellia sinensis]
CSS0029657	salmon	PDIL	protein disulfide-isomerase-like [Camellia sinensis]
Camellia_sinensis_newGene_25286	salmon	UPF0481	UPF0481 protein At3g47200-like [Camellia sinensis]
CSS0005215	salmon	BEL	basic endochitinase-like [Camellia sinensis]
CSS0028197	salmon	PIPLP	probable inactive patatin-like protein 9 [Camellia sinensis]
CSS0023205	salmon	PDSL	protein disulfide-isomerase-like [Camellia sinensis]
CSS0013903	salmon	CTL5	chitinase 5-like [Camellia sinensis]
CSS0028228	salmon	TRHI	tropinone reductase homolog isoform X2 [Camellia sinensis]
CSS0040890	salmon	HPL34	hypothetical protein TEA_000746 [Camellia sinensis var. sinensis]
CSS0050088	salmon	HYC85	hypothetical protein HYC85_010622 [Camellia sinensis]
Camellia_sinensis_newGene_8734	salmon	--	uncharacterized protein LOC114292508 [Camellia sinensis]

## Sheet: KEGG analysis in Salmon module
Table S6. Data from WGCNA analysis
KEGG pathway enrichment analysis of module salmon gene set
KEGG PATHWAY	ID	Input number	Background number
Mismatch repair	ko03430	1	150
Stilbenoid, diarylheptanoid and gingerol biosynthesis	ko00945	1	144
Aminoacyl-tRNA biosynthesis	ko00970	1	280
MAPK signaling pathway - plant	ko04016	4	859
Nucleotide excision repair	ko03420	1	169
Plant hormone signal transduction	ko04075	1	1187
Tryptophan metabolism	ko00380	1	193
Glycerolipid metabolism	ko00561	1	235
DNA replication	ko03030	1	137
Pentose and glucuronate interconversions	ko00040	1	439
Pyrimidine metabolism	ko00240	1	225
Cutin, suberine and wax biosynthesis	ko00073	2	121
Sesquiterpenoid and triterpenoid biosynthesis	ko00909	1	142
Ribosome biogenesis in eukaryotes	ko03008	1	289
Phenylpropanoid biosynthesis	ko00940	3	580
Cyanoamino acid metabolism	ko00460	1	195
Tropane, piperidine and pyridine alkaloid biosynthesis	ko00960	3	84
Flavonoid biosynthesis	ko00941	1	257
Starch and sucrose metabolism	ko00500	2	597
Indole alkaloid biosynthesis	ko00901	1	15
Valine, leucine and isoleucine degradation	ko00280	1	171
Other types of O-glycan biosynthesis	ko00514	1	60
Base excision repair	ko03410	1	104
Phagosome	ko04145	1	230
Homologous recombination	ko03440	1	237
Cysteine and methionine metabolism	ko00270	1	342
Protein export	ko03060	1	179
Protein processing in endoplasmic reticulum	ko04141	3	836
Flavone and flavonol biosynthesis	ko00944	1	51
Amino sugar and nucleotide sugar metabolism	ko00520	9	487
